# Supplementary material for: Structure and co-occurrence patterns in microbial communities under acute environmental stress reveal ecological factors fostering resilience
Source: Sci Rep. 2018 Apr 12;8:5875. doi: 10.1038/s41598-018-23931-0 (PMC5897386; doi:10.1038/s41598-018-23931-0)
Supplement: Supplementary file 2 — Supplementary Dataset Table 4 [file 41598_2018_23931_MOESM2_ESM.xlsx]

## Sheet: Table S4
Table S4
OTU	Relative abundance (%)	Centrality value	Correlation to pH	Correlation to Fe	Correlation to Cu	Correlation to Zn	Correlation to N	Phylum	Class	Order	Family	Genus	Species
3249137	0.00543479	0	0.171598	-0.281068	-0.278796	-0.380883	-0.476349	Acidobacteria	Acidobacteriia	Acidobacteriales	Koribacteraceae	Candidatus Koribacter	0
551166	0.00320853	0.0184486	-0.128779	0.334535	0.306382	0.237748	0.142709	Acidobacteria	iii1-8	DS-18	0	0	0
4328501	0.0037395	0.00581187	-0.244647	0.488147	0.459172	0.403542	0.313864	Acidobacteria	Acidobacteriia	Acidobacteriales	Acidobacteriaceae	0	0
4346057	0.0483868	0.20244	-0.339976	-0.0119817	0.0434889	0.0494008	0.0578601	Acidobacteria	[Chloracidobacteria]	RB41	0	0	0
209520	0.00586172	0.0269243	-0.174511	0.277688	0.262541	0.171738	0.0560191	Acidobacteria	[Chloracidobacteria]	RB41	Ellin6075	0	0
1051693	0.00738417	0.000963813	0.0278409	-0.324996	-0.284624	-0.24991	-0.192252	Acidobacteria	Acidobacteria-6	iii1-15	0	0	0
207672	0.00935931	0	-0.0199577	0.00990353	0.0028629	-0.121678	-0.258697	Acidobacteria	iii1-8	DS-18	0	0	0
4446003	0.208443	0.132454	-0.928799	0.929548	0.954699	0.953682	0.899605	Acidobacteria	[Chloracidobacteria]	RB41	0	0	0
4421369	0.0101905	0.0217215	-0.120658	-0.164679	-0.127503	-0.172699	-0.211798	Acidobacteria	[Chloracidobacteria]	RB41	Ellin6075	0	0
4346058	0.0123071	0.00317657	-0.0510145	-0.0884131	-0.0796164	-0.229889	-0.38903	Acidobacteria	[Chloracidobacteria]	RB41	0	0	0
4390890	0.0124141	0.000729852	0.0135937	-0.294779	-0.255925	-0.218818	-0.160319	Acidobacteria	Acidobacteria-6	iii1-15	0	0	0
4380575	0.0125144	0.000229665	-0.0790213	-0.126053	-0.108305	-0.263487	-0.425623	Acidobacteria	[Chloracidobacteria]	RB41	0	0	0
3655114	0.0129671	0.00784484	-0.0340686	-0.214563	-0.187504	-0.274477	-0.356654	Acidobacteria	Acidobacteria-6	iii1-15	0	0	0
728640	0.0120618	0.0915685	-0.119252	-0.194791	-0.151599	-0.164306	-0.165977	Acidobacteria	Acidobacteria-6	iii1-15	0	0	0
4373456	0.0170588	0.0412024	-0.534957	0.314866	0.354287	0.301192	0.225875	Acidobacteria	[Chloracidobacteria]	RB41	0	0	0
1137356	0.0175741	0.000957941	-0.808265	0.783143	0.810563	0.84021	0.828176	Acidobacteria	iii1-8	DS-18	0	0	0
578528	0.0187418	0.0197808	-0.135509	-0.215469	-0.165383	-0.155036	-0.130125	Acidobacteria	Acidobacteria-6	iii1-15	0	0	0
827099	0.0208935	0.000323062	0.170554	-0.529167	-0.491254	-0.548445	-0.579652	Acidobacteria	Acidobacteria-6	iii1-15	0	0	0
220006	0.0219278	0	-0.591838	0.841495	0.827337	0.857882	0.842494	Acidobacteria	[Chloracidobacteria]	RB41	0	0	0
4308297	0.0229806	0.0116456	-0.610028	0.676698	0.685246	0.693513	0.663772	Acidobacteria	iii1-8	DS-18	0	0	0
257461	0.0230447	0.00389962	-0.102387	0.030817	0.0463079	0.0937898	0.144336	Acidobacteria	Acidobacteria-6	iii1-15	0	0	0
1142597	0.0241822	0.000988533	-0.206603	-0.0351589	-0.00356719	-0.0804179	-0.161749	Acidobacteria	[Chloracidobacteria]	RB41	0	0	0
605483	0.0247878	0.00675147	0.0608858	-0.393532	-0.354345	-0.388256	-0.401774	Acidobacteria	Acidobacteria-6	iii1-15	0	0	0
3639039	0.0248349	0.00706616	-0.185711	0.0386045	0.0556791	-0.0440776	-0.155064	Acidobacteria	[Chloracidobacteria]	RB41	0	0	0
4320436	0.0259425	0.0116466	-0.0127919	-0.280729	-0.248121	-0.331019	-0.404796	Acidobacteria	[Chloracidobacteria]	RB41	Ellin6075	0	0
151131	0.0282365	0	-0.84504	0.845363	0.870081	0.894207	0.872484	Acidobacteria	Acidobacteria-6	iii1-15	0	0	0
724471	0.0286893	4.44148e-06	0.813506	-0.402042	-0.473259	-0.410511	-0.320352	Acidobacteria	Acidobacteria-6	iii1-15	mb2424	0	0
254728	0.0289849	0.0152144	-0.00942507	-0.515312	-0.448307	-0.469398	-0.46122	Acidobacteria	Acidobacteria-6	iii1-15	0	0	0
822821	0.030107	0.000490566	-0.0223835	-0.350122	-0.299678	-0.280335	-0.237815	Acidobacteria	Acidobacteria-6	iii1-15	0	0	0
226530	0.0301149	0	-0.818308	0.938991	0.947095	0.968004	0.936977	Acidobacteria	iii1-8	DS-18	0	0	0
1128545	0.030813	0.0407074	-0.301868	0.0597505	0.0876144	-0.0784672	-0.262997	Acidobacteria	[Chloracidobacteria]	RB41	0	0	0
28512	0.034457	0	0.473596	-0.448366	-0.457578	-0.359805	-0.227198	Acidobacteria	Acidobacteria-6	iii1-15	0	0	0
607006	0.0398701	0.00108282	-0.0367922	-0.0818717	-0.0740763	-0.195118	-0.322672	Acidobacteria	[Chloracidobacteria]	RB41	0	0	0
4440638	0.0411491	0.000377605	-0.0434975	-0.180342	-0.157609	-0.263604	-0.368671	Acidobacteria	[Chloracidobacteria]	RB41	0	0	0
4419238	0.0419095	0.00763935	-0.350559	0.114268	0.1549	0.15967	0.159259	Acidobacteria	Acidobacteria-6	iii1-15	0	0	0
3526330	0.0128963	0.054838	-0.473212	0.228982	0.276881	0.322125	0.359565	Acidobacteria	Acidobacteria-6	iii1-15	0	0	0
550219	0.0592976	0.0546484	-0.465044	0.115334	0.169169	0.108506	0.0367399	Acidobacteria	Acidobacteria-6	iii1-15	0	0	0
586563	0.0457933	0.00667719	0.0766876	-0.395271	-0.353251	-0.315838	-0.251141	Acidobacteria	Acidobacteria-6	iii1-15	0	0	0
215575	0.0464194	0.00399566	-0.0957721	-0.0652858	-0.0477035	-0.131424	-0.218865	Acidobacteria	[Chloracidobacteria]	RB41	0	0	0
1136536	0.0469784	0.0105042	-0.061839	-0.258035	-0.216602	-0.242646	-0.255308	Acidobacteria	[Chloracidobacteria]	RB41	Ellin6075	0	0
216549	0.0474928	0.00552202	-0.553587	0.5547	0.564522	0.492746	0.382474	Acidobacteria	[Chloracidobacteria]	RB41	0	0	0
544092	0.0516463	0.00256414	0.221444	-0.548979	-0.510867	-0.489218	-0.433006	Acidobacteria	Acidobacteria-6	iii1-15	0	0	0
3526333	0.0518862	0.00424196	0.536968	-0.235774	-0.283243	-0.194353	-0.0846119	Acidobacteria	Acidobacteria-6	iii1-15	0	0	0
4319591	0.0556795	0	-0.89196	0.941374	0.957374	0.930916	0.848104	Acidobacteria	iii1-8	DS-18	0	0	0
3870314	0.0589798	0.00169314	0.780385	-0.41497	-0.477031	-0.382574	-0.256759	Acidobacteria	Acidobacteria-6	iii1-15	0	0	0
4346060	0.0605386	0	-0.37908	0.255432	0.275274	0.183176	0.0681444	Acidobacteria	[Chloracidobacteria]	RB41	0	0	0
249138	0.0624084	0.0307457	-0.778106	0.802366	0.821971	0.843657	0.82162	Acidobacteria	[Chloracidobacteria]	RB41	0	0	0
4309488	0.0637904	0.0075237	-0.765219	0.69607	0.722687	0.677323	0.588204	Acidobacteria	[Chloracidobacteria]	RB41	0	0	0
1142972	0.0658442	0.00270068	-0.406602	0.0634381	0.108528	-0.0403576	-0.20588	Acidobacteria	[Chloracidobacteria]	RB41	0	0	0
584821	0.0679268	0.00461715	0.0885352	-0.358792	-0.323728	-0.291174	-0.234059	Acidobacteria	Acidobacteria-6	iii1-15	mb2424	0	0
643501	0.0721769	0	0.374441	-0.0869624	-0.137385	-0.1769	-0.216313	Acidobacteria	[Chloracidobacteria]	RB41	Ellin6075	0	0
1112552	0.0815881	0	-0.165482	-0.144234	-0.0957484	-0.0440925	0.0218795	Acidobacteria	iii1-8	DS-18	0	0	0
4440607	0.0843203	0.00360276	-0.271833	0.166724	0.180271	0.074728	-0.0500541	Acidobacteria	[Chloracidobacteria]	RB41	0	0	0
4461506	0.0887101	0.000887628	-0.565471	0.528708	0.543484	0.467554	0.354351	Acidobacteria	[Chloracidobacteria]	RB41	0	0	0
4297077	0.101562	0	-0.0712504	-0.376776	-0.313869	-0.276225	-0.211849	Acidobacteria	[Chloracidobacteria]	RB41	0	0	0
620041	0.102411	0	-0.791495	0.867917	0.881261	0.905172	0.881646	Acidobacteria	[Chloracidobacteria]	RB41	0	0	0
4425840	0.107556	0	-0.167382	-0.0110646	0.00932421	-0.0941087	-0.206179	Acidobacteria	[Chloracidobacteria]	RB41	Ellin6075	0	0
4483956	0.11544	0.0129793	-0.738726	0.466378	0.515711	0.428438	0.307223	Acidobacteria	[Chloracidobacteria]	RB41	0	0	0
4380319	0.120686	0.0193649	-0.552476	0.492319	0.505844	0.374728	0.203202	Acidobacteria	iii1-8	DS-18	0	0	0
1925460	0.121089	0.0354256	-0.0596235	-0.250209	-0.208538	-0.212106	-0.200618	Acidobacteria	Acidobacteria-6	iii1-15	0	0	0
156976	0.127717	0.00145724	-0.65807	0.603634	0.622177	0.53146	0.397847	Acidobacteria	iii1-8	DS-18	0	0	0
1133051	0.135218	0.00389962	0.251323	-0.460196	-0.439778	-0.438357	-0.40981	Acidobacteria	[Chloracidobacteria]	RB41	Ellin6075	0	0
4468200	0.136574	4.67951e-05	-0.095482	-0.169744	-0.142047	-0.27376	-0.407463	Acidobacteria	[Chloracidobacteria]	RB41	0	0	0
1132444	0.136647	0.0205855	-0.19733	-0.220716	-0.161091	-0.162935	-0.150839	Acidobacteria	[Chloracidobacteria]	RB41	0	0	0
582391	0.157328	0.0116456	0.241072	-0.610359	-0.563682	-0.490644	-0.374462	Acidobacteria	Acidobacteria-6	iii1-15	0	0	0
2834426	0.16044	0.00201643	-0.759717	0.822965	0.838007	0.873829	0.865968	Acidobacteria	iii1-8	DS-18	0	0	0
4434809	0.165283	0.022545	-0.882331	0.912715	0.93182	0.917849	0.850426	Acidobacteria	[Chloracidobacteria]	RB41	0	0	0
547608	0.196179	0.010005	-0.290135	-0.0923431	-0.0401577	-0.116825	-0.194178	Acidobacteria	[Chloracidobacteria]	RB41	0	0	0
1118913	0.196381	0.00778148	-0.876433	0.904138	0.921473	0.880106	0.783154	Acidobacteria	[Chloracidobacteria]	RB41	0	0	0
4316328	0.197096	1.77659e-05	0.186205	-0.463373	-0.429866	-0.394422	-0.328154	Acidobacteria	Acidobacteria-6	iii1-15	0	0	0
4401528	0.200761	0.00227123	0.762232	-0.399214	-0.46072	-0.369794	-0.248737	Acidobacteria	[Chloracidobacteria]	RB41	Ellin6075	0	0
2651008	0.223552	0	-0.109536	0.0216334	0.027559	-0.0914068	-0.222697	Acidobacteria	[Chloracidobacteria]	RB41	0	0	0
3023198	0.266	4.61914e-05	-0.87823	0.913959	0.934213	0.947648	0.910169	Acidobacteria	[Chloracidobacteria]	RB41	0	0	0
226364	0.306831	0	-0.112201	0.00887589	0.0153485	-0.125068	-0.279083	Acidobacteria	[Chloracidobacteria]	RB41	0	0	0
4342308	0.149936	0.0441432	0.104688	0.160196	0.131692	0.254989	0.380013	Acidobacteria	[Chloracidobacteria]	RB41	0	0	0
1126881	0.320678	0.0127894	-0.832739	0.882768	0.901534	0.937558	0.92656	Acidobacteria	iii1-8	DS-18	0	0	0
4433575	0.427803	0.0116234	-0.823318	0.919091	0.931204	0.960974	0.940883	Acidobacteria	[Chloracidobacteria]	RB41	0	0	0
4440611	0.561731	0	-0.500711	0.40767	0.422364	0.267489	0.0748688	Acidobacteria	[Chloracidobacteria]	RB41	0	0	0
1137124	0.756659	0.000452041	-0.836954	0.637419	0.686493	0.690744	0.659821	Acidobacteria	[Chloracidobacteria]	RB41	0	0	0
4053780	0.86471	0.000596538	-0.0606827	-0.0486736	-0.0405502	-0.149164	-0.265024	Acidobacteria	[Chloracidobacteria]	RB41	0	0	0
247010	2.36736	0.00969961	-0.778677	0.833918	0.850614	0.88777	0.880777	Acidobacteria	[Chloracidobacteria]	RB41	0	0	0
1785533	0.00546503	0.106913	-0.415777	0.244017	0.274815	0.234507	0.177062	Acidobacteria	Acidobacteria-6	iii1-15	0	0	0
697997	0.0097243	0.0484556	-0.376952	0.345923	0.354913	0.280375	0.179089	Acidobacteria	[Chloracidobacteria]	RB41	0	0	0
1128038	0.00749236	0	-0.174649	0.166341	0.161439	0.0109622	-0.163401	Actinobacteria	Actinobacteria	Actinomycetales	Micromonosporaceae	Virgisporangium	ochraceum
4467439	0.00855645	0.0014066	0.0479598	-0.397466	-0.348987	-0.288408	-0.198082	Actinobacteria	Actinobacteria	Actinomycetales	Streptomycetaceae	Streptomyces	0
4426193	0.0261758	0.0072495	0.0635826	-0.448771	-0.398418	-0.37063	-0.313187	Actinobacteria	Actinobacteria	Actinomycetales	Streptomycetaceae	Streptomyces	0
1132924	0.0312535	0.0232234	-0.222302	-0.235824	-0.175948	-0.256808	-0.330303	Actinobacteria	Actinobacteria	Actinomycetales	Streptomycetaceae	Streptomyces	0
137956	0.0973711	0.019843	-0.0090252	-0.27747	-0.236737	-0.191609	-0.125285	Actinobacteria	Actinobacteria	Actinomycetales	Streptomycetaceae	Streptomyces	0
11449	0.178484	0.000362721	-0.850648	0.917303	0.934649	0.97422	0.965081	Actinobacteria	Actinobacteria	Actinomycetales	Sporichthyaceae	Sporichthya	0
131414	0.00507063	0.00254615	-0.561798	0.660606	0.65997	0.616557	0.530976	Actinobacteria	Actinobacteria	Actinomycetales	Microbacteriaceae	Salinibacterium	0
4417388	0.0297584	0.000246767	0.0179342	-0.369878	-0.31921	-0.24388	-0.13895	Actinobacteria	Actinobacteria	Actinomycetales	Actinosynnemataceae	Saccharothrix	0
4403247	1.92746	0.0821771	0.809769	-0.646097	-0.688073	-0.668625	-0.611104	Actinobacteria	Rubrobacteria	Rubrobacterales	Rubrobacteraceae	Rubrobacter	0
237357	0.0166029	0	-0.508387	0.840069	0.811611	0.823166	0.786745	Actinobacteria	Rubrobacteria	Rubrobacterales	Rubrobacteraceae	Rubrobacter	0
653788	0.0173074	0.0231338	0.0620237	0.34037	0.288927	0.325174	0.344023	Actinobacteria	Rubrobacteria	Rubrobacterales	Rubrobacteraceae	Rubrobacter	0
4397593	0.025254	0.00417932	-0.733004	0.718208	0.738495	0.715793	0.650048	Actinobacteria	Rubrobacteria	Rubrobacterales	Rubrobacteraceae	Rubrobacter	0
238700	0.027504	8.88297e-06	0.163753	-0.499117	-0.465311	-0.540263	-0.592733	Actinobacteria	Rubrobacteria	Rubrobacterales	Rubrobacteraceae	Rubrobacter	0
831520	0.0336501	0	0.457839	-0.162465	-0.21776	-0.279284	-0.338544	Actinobacteria	Rubrobacteria	Rubrobacterales	Rubrobacteraceae	Rubrobacter	0
4425841	0.0698478	0	0.641707	-0.140685	-0.218543	-0.151255	-0.0713407	Actinobacteria	Rubrobacteria	Rubrobacterales	Rubrobacteraceae	Rubrobacter	0
833324	0.0723625	0.00010351	0.730561	-0.230339	-0.310826	-0.247872	-0.167597	Actinobacteria	Rubrobacteria	Rubrobacterales	Rubrobacteraceae	Rubrobacter	0
2579234	0.106205	0.00314411	-0.00362647	-0.442605	-0.386845	-0.420191	-0.429876	Actinobacteria	Rubrobacteria	Rubrobacterales	Rubrobacteraceae	Rubrobacter	0
257807	0.119108	3.02558e-05	0.383775	0.171944	0.0942821	0.165492	0.231689	Actinobacteria	Rubrobacteria	Rubrobacterales	Rubrobacteraceae	Rubrobacter	0
825937	0.123217	7.10637e-05	0.609086	-0.0696624	-0.152131	-0.0919025	-0.0239142	Actinobacteria	Rubrobacteria	Rubrobacterales	Rubrobacteraceae	Rubrobacter	0
830922	0.147453	0.0161806	-0.876197	0.905014	0.92523	0.926314	0.875834	Actinobacteria	Rubrobacteria	Rubrobacterales	Rubrobacteraceae	Rubrobacter	0
511572	0.187556	0	-0.602687	0.792821	0.788988	0.851558	0.874261	Actinobacteria	Rubrobacteria	Rubrobacterales	Rubrobacteraceae	Rubrobacter	0
255018	0.224554	0.00213674	0.0655197	0.34108	0.289776	0.336967	0.367755	Actinobacteria	Rubrobacteria	Rubrobacterales	Rubrobacteraceae	Rubrobacter	0
2579230	0.446407	0	0.61602	-0.695496	-0.693397	-0.57358	-0.402349	Actinobacteria	Rubrobacteria	Rubrobacterales	Rubrobacteraceae	Rubrobacter	0
1123837	0.618088	0.0101976	-0.220155	-0.0199567	0.0043196	-0.177152	-0.374016	Actinobacteria	Rubrobacteria	Rubrobacterales	Rubrobacteraceae	Rubrobacter	0
1107601	0.698128	0.000148545	-0.0595349	-0.426884	-0.367853	-0.449952	-0.513815	Actinobacteria	Rubrobacteria	Rubrobacterales	Rubrobacteraceae	Rubrobacter	0
1119224	0.880304	0	0.837052	-0.389629	-0.467404	-0.421995	-0.35168	Actinobacteria	Rubrobacteria	Rubrobacterales	Rubrobacteraceae	Rubrobacter	0
580190	2.38647	0.00389962	0.852715	-0.587731	-0.636895	-0.517156	-0.353418	Actinobacteria	Rubrobacteria	Rubrobacterales	Rubrobacteraceae	Rubrobacter	0
3011887	2.88554	5.92198e-06	0.771649	-0.349096	-0.423477	-0.400818	-0.357652	Actinobacteria	Rubrobacteria	Rubrobacterales	Rubrobacteraceae	Rubrobacter	0
829012	0.0278659	0.00679106	-0.15345	-0.21555	-0.168641	-0.242458	-0.309719	Actinobacteria	Actinobacteria	Actinomycetales	Pseudonocardiaceae	Pseudonocardia	0
2974310	0.0289552	0.000403835	-0.0437373	-0.235139	-0.207705	-0.348211	-0.487774	Actinobacteria	Actinobacteria	Actinomycetales	Pseudonocardiaceae	Pseudonocardia	0
211188	0.0106516	0.0163443	0.0531422	-0.434584	-0.388036	-0.410701	-0.409376	Actinobacteria	Actinobacteria	Actinomycetales	Streptosporangiaceae	Nonomuraea	0
4390723	0.151857	0.0131351	-0.158012	-0.237205	-0.184782	-0.230887	-0.266445	Actinobacteria	Actinobacteria	Actinomycetales	Mycobacteriaceae	Mycobacterium	0
978664	0.279479	0.010549	-0.0955599	-0.364956	-0.305489	-0.348053	-0.372211	Actinobacteria	Actinobacteria	Actinomycetales	Mycobacteriaceae	Mycobacterium	0
4325519	0.31315	0.108934	-0.873416	0.899119	0.920531	0.933755	0.896927	Actinobacteria	Actinobacteria	Actinomycetales	Geodermatophilaceae	Modestobacter	0
1110021	0.0835542	0.0537976	-0.808123	0.851752	0.870769	0.908029	0.900176	Actinobacteria	Actinobacteria	Actinomycetales	Geodermatophilaceae	Modestobacter	0
966091	0.0274874	0.00128433	-0.801655	0.899512	0.909107	0.915668	0.87125	Actinobacteria	Actinobacteria	Actinomycetales	Geodermatophilaceae	Modestobacter	0
154003	0.0694118	0.000196491	-0.103615	-0.158798	-0.132322	-0.279121	-0.429993	Actinobacteria	Actinobacteria	Actinomycetales	Microbacteriaceae	Microbacterium	0
267698	0.0985009	0.00015421	0.0132482	-0.407526	-0.350996	-0.272472	-0.16174	Actinobacteria	Actinobacteria	Actinomycetales	Actinosynnemataceae	Lentzea	violacea
1146183	0.206959	5.92198e-06	-0.150848	0.424261	0.387983	0.320386	0.221122	Actinobacteria	Actinobacteria	Actinomycetales	Geodermatophilaceae	Geodermatophilus	0
1667530	0.0397645	0.0786431	-0.895987	0.931339	0.948936	0.917696	0.830265	Actinobacteria	Actinobacteria	Actinomycetales	Nocardioidaceae	Friedmanniella	0
4444523	0.0359189	0	-0.707031	0.720079	0.730037	0.623321	0.46529	Actinobacteria	Nitriliruptoria	Euzebyales	Euzebyaceae	Euzebya	0
4312879	0.0647808	0.00264762	0.731158	-0.27982	-0.352984	-0.276291	-0.17796	Actinobacteria	Nitriliruptoria	Euzebyales	Euzebyaceae	Euzebya	0
11427	0.312506	0.00428678	0.303207	0.232208	0.158782	0.221562	0.275163	Actinobacteria	Actinobacteria	Actinomycetales	Geodermatophilaceae	Blastococcus	aggregatus
778169	0.0284873	0	0.0705874	-0.41575	-0.367073	-0.287173	-0.174647	Actinobacteria	Actinobacteria	Actinomycetales	Pseudonocardiaceae	Amycolatopsis	0
822381	0.0212138	0.0269243	-0.755056	0.852476	0.861909	0.883202	0.85761	Actinobacteria	Actinobacteria	Actinomycetales	Nocardioidaceae	Aeromicrobium	0
1133558	0.0129325	0.0102035	-0.173148	0.0217653	0.0353555	-0.116194	-0.282968	Actinobacteria	Actinobacteria	Actinomycetales	Micromonosporaceae	Actinoplanes	0
1013967	0.00487562	0.00778592	0.116809	-0.224987	-0.22221	-0.335774	-0.447018	Actinobacteria	Thermoleophilia	Gaiellales	Gaiellaceae	0	0
4401816	0.00546831	0.00173685	-0.0166131	-0.278914	-0.244168	-0.302239	-0.348903	Actinobacteria	Actinobacteria	Actinomycetales	Micrococcaceae	0	0
1030519	0.0125407	0.188817	-0.64516	0.493112	0.525977	0.462939	0.366318	Actinobacteria	Actinobacteria	Actinomycetales	Nocardioidaceae	0	0
616219	0.00611957	0.00563074	-0.298466	0.0828816	0.111383	0.00386653	-0.117894	Actinobacteria	MB-A2-108	0319-7L14	0	0	0
222063	0.00669866	0.00106746	-0.0777642	-0.181207	-0.15375	-0.270659	-0.387508	Actinobacteria	Acidimicrobiia	Acidimicrobiales	0	0	0
4430218	0.0136203	0.143982	-0.498613	0.361757	0.389708	0.341487	0.268533	Actinobacteria	Thermoleophilia	Solirubrobacterales	0	0	0
864304	0.00750936	0.0397499	-0.15441	-0.0843058	-0.05511	-0.140039	-0.227434	Actinobacteria	Thermoleophilia	Solirubrobacterales	0	0	0
980525	0.00975008	0.1382	-0.424457	0.234652	0.265297	0.186662	0.0878114	Actinobacteria	Thermoleophilia	Solirubrobacterales	0	0	0
876066	0.00802744	0.0393326	-0.578417	0.406612	0.447435	0.485351	0.504373	Actinobacteria	Thermoleophilia	Solirubrobacterales	0	0	0
4342881	0.00888623	0.000329585	0.0407024	-0.47806	-0.424249	-0.451809	-0.453165	Actinobacteria	MB-A2-108	0319-7L14	0	0	0
4363683	0.0543746	0.132279	0.625198	-0.54899	-0.572022	-0.517058	-0.425823	Actinobacteria	MB-A2-108	0	0	0	0
1119031	0.0225621	0.128793	-0.370561	0.109872	0.152223	0.128978	0.0982049	Actinobacteria	Thermoleophilia	Solirubrobacterales	Solirubrobacteraceae	0	0
263308	0.0122554	0	-0.123908	0.0642777	0.0655964	-0.0718734	-0.225977	Actinobacteria	Actinobacteria	Actinomycetales	Nocardioidaceae	0	0
3956474	0.526725	0.050591	0.937743	-0.788866	-0.827988	-0.74664	-0.613091	Actinobacteria	MB-A2-108	0319-7L14	0	0	0
1081178	0.0133435	0.0152831	-0.266828	-0.0185887	0.0296077	0.0827901	0.143187	Actinobacteria	Thermoleophilia	Solirubrobacterales	Conexibacteraceae	0	0
1087989	0.0133683	0	-0.409314	0.221586	0.264204	0.362817	0.458961	Actinobacteria	Actinobacteria	Actinomycetales	Kineosporiaceae	0	0
1141809	0.0136548	0.00738264	-0.506309	0.431043	0.452575	0.423709	0.367792	Actinobacteria	Actinobacteria	Actinomycetales	Pseudonocardiaceae	0	0
876717	0.0137805	0.00275353	-0.314575	0.17069	0.189509	0.0708529	-0.068384	Actinobacteria	Thermoleophilia	Solirubrobacterales	Patulibacteraceae	0	0
824845	0.0138389	0.00603687	0.555825	-0.174991	-0.234314	-0.15917	-0.0682488	Actinobacteria	Thermoleophilia	Solirubrobacterales	0	0	0
818388	0.0138397	0.00128433	-0.761025	0.824356	0.837506	0.846481	0.809117	Actinobacteria	Actinobacteria	Actinomycetales	Geodermatophilaceae	0	0
4356578	0.0142982	0.00408985	0.0396124	-0.277728	-0.240184	-0.133023	0.0011209	Actinobacteria	Thermoleophilia	Solirubrobacterales	0	0	0
777771	0.0152025	0.00867535	-0.61181	0.430711	0.470358	0.462116	0.429211	Actinobacteria	Actinobacteria	Actinomycetales	Micrococcaceae	0	0
30134	0.0163793	0.0328357	-0.756724	0.798611	0.81086	0.769787	0.679118	Actinobacteria	Actinobacteria	Actinomycetales	Nocardioidaceae	0	0
4309098	0.0175558	0.0168891	-0.184235	0.583979	0.539389	0.572764	0.574598	Actinobacteria	Acidimicrobiia	Acidimicrobiales	0	0	0
356027	0.0176633	7.10637e-05	-0.718796	0.802065	0.811841	0.826004	0.795523	Actinobacteria	Thermoleophilia	Gaiellales	Gaiellaceae	0	0
407437	0.0180203	0.0122725	-0.268955	0.123839	0.139452	-0.00893799	-0.178088	Actinobacteria	Thermoleophilia	Solirubrobacterales	Solirubrobacteraceae	0	0
593329	0.0190339	0.0223127	0.124535	-0.5313	-0.479401	-0.445989	-0.377602	Actinobacteria	Acidimicrobiia	Acidimicrobiales	AKIW874	0	0
4387725	0.0196998	0.0146389	0.521092	0.00359598	-0.0727509	0.0127752	0.104369	Actinobacteria	Actinobacteria	Actinomycetales	Nocardioidaceae	0	0
90198	0.0202417	2.48109e-05	-0.0311379	-0.172051	-0.149976	-0.222856	-0.292179	Actinobacteria	Thermoleophilia	Solirubrobacterales	0	0	0
1139405	0.0203607	0.0209238	-0.228269	-0.185636	-0.121577	-0.0655712	0.00791091	Actinobacteria	Thermoleophilia	Gaiellales	Gaiellaceae	0	0
873887	0.0220902	0	-0.387064	0.56305	0.549112	0.526714	0.469439	Actinobacteria	Thermoleophilia	Solirubrobacterales	Solirubrobacteraceae	0	0
2739096	0.706494	0.0748883	0.567162	-0.561324	-0.570897	-0.477794	-0.343797	Actinobacteria	Thermoleophilia	Gaiellales	Gaiellaceae	0	0
243161	0.0231311	0.0318417	-0.874075	0.940611	0.955089	0.945337	0.880813	Actinobacteria	Actinobacteria	Actinomycetales	Nocardioidaceae	0	0
63126	0.0233724	0.0015531	-0.121473	-0.257477	-0.213528	-0.334732	-0.4515	Actinobacteria	Acidimicrobiia	Acidimicrobiales	0	0	0
1119470	0.0235708	0	0.0757674	0.2163	0.176959	0.186963	0.184528	Actinobacteria	Acidimicrobiia	Acidimicrobiales	0	0	0
1109141	0.0235854	0.000403835	-0.103638	-0.121769	-0.0979239	-0.214163	-0.333788	Actinobacteria	Actinobacteria	Actinomycetales	Nocardioidaceae	0	0
4418696	0.0238253	5.92198e-06	0.0232932	0.353084	0.298644	0.230739	0.134814	Actinobacteria	Thermoleophilia	Gaiellales	Gaiellaceae	0	0
341901	0.0239646	0.00520896	-0.205063	-0.20425	-0.143536	-0.117162	-0.0751109	Actinobacteria	Actinobacteria	Actinomycetales	Nocardioidaceae	0	0
675211	0.0240984	0.0193649	-0.179665	0.526973	0.49352	0.58909	0.662528	Actinobacteria	Actinobacteria	Actinomycetales	Nocardioidaceae	0	0
214128	0.024875	0.00389962	-0.15179	-0.133454	-0.0879463	-0.0281851	0.0459656	Actinobacteria	Thermoleophilia	Gaiellales	Gaiellaceae	0	0
248375	0.025648	0.0323609	-0.00583137	-0.437339	-0.374705	-0.307053	-0.206358	Actinobacteria	MB-A2-108	0	0	0	0
546371	0.027491	0.00167759	-0.120335	-0.156358	-0.125912	-0.24951	-0.37504	Actinobacteria	Thermoleophilia	Solirubrobacterales	0	0	0
798226	0.0455088	0.0602042	0.33345	0.188158	0.114954	0.167241	0.211903	Actinobacteria	Thermoleophilia	Solirubrobacterales	0	0	0
4444121	0.0304896	0	-0.668153	0.658295	0.681103	0.727463	0.740802	Actinobacteria	Thermoleophilia	Gaiellales	Gaiellaceae	0	0
4372310	0.0306572	9.86996e-07	-0.0669998	-0.0616204	-0.0540443	-0.207826	-0.372381	Actinobacteria	Thermoleophilia	Gaiellales	Gaiellaceae	0	0
902698	0.0315674	0.00362812	-0.844396	0.770351	0.803359	0.808356	0.770217	Actinobacteria	Actinobacteria	Actinomycetales	Nocardioidaceae	0	0
200489	0.126737	0.0559791	-0.119772	0.554626	0.499888	0.479716	0.424407	Actinobacteria	Actinobacteria	Actinomycetales	0	0	0
235943	0.0325884	0.00807529	-0.0576936	-0.307946	-0.264584	-0.345404	-0.415086	Actinobacteria	Thermoleophilia	Solirubrobacterales	Solirubrobacteraceae	0	0
4474264	0.0331995	0.0190451	0.0995374	0.410328	0.34501	0.397044	0.428813	Actinobacteria	Actinobacteria	Actinomycetales	Pseudonocardiaceae	0	0
752329	0.034278	0.0225176	0.109432	0.369695	0.308765	0.37003	0.414344	Actinobacteria	Thermoleophilia	Solirubrobacterales	0	0	0
4304789	0.0347402	0.00389962	0.566258	-0.0981507	-0.168438	-0.0838825	0.0126536	Actinobacteria	Thermoleophilia	Solirubrobacterales	0	0	0
996116	0.0358519	0.00389962	-0.866619	0.885396	0.909787	0.95471	0.95343	Actinobacteria	Actinobacteria	Actinomycetales	Nocardioidaceae	0	0
1024572	0.0361214	0	-0.723057	0.476732	0.532134	0.583249	0.613015	Actinobacteria	Acidimicrobiia	Acidimicrobiales	0	0	0
4426289	0.0369635	0.000855726	-0.823828	0.890075	0.905524	0.92803	0.90174	Actinobacteria	Thermoleophilia	Solirubrobacterales	Patulibacteraceae	0	0
123077	0.0379995	0.0218694	0.177854	0.308087	0.244089	0.300924	0.343869	Actinobacteria	Thermoleophilia	Gaiellales	Gaiellaceae	0	0
239437	0.0403598	0.0179436	-0.870038	0.89697	0.918551	0.93767	0.907421	Actinobacteria	Thermoleophilia	Gaiellales	Gaiellaceae	0	0
3334371	0.0407849	0	0.664535	-0.21881	-0.291612	-0.245509	-0.184159	Actinobacteria	Thermoleophilia	Gaiellales	Gaiellaceae	0	0
946344	0.041489	0.00670681	-0.813379	0.70726	0.742474	0.731774	0.680144	Actinobacteria	Thermoleophilia	Solirubrobacterales	Solirubrobacteraceae	0	0
200629	0.0419801	0.00108679	-0.0968526	-0.0136818	-0.0063867	-0.142557	-0.290606	Actinobacteria	Thermoleophilia	Solirubrobacterales	0	0	0
1639776	0.042782	0.0066766	0.700975	-0.34225	-0.402897	-0.331148	-0.234338	Actinobacteria	Acidimicrobiia	Acidimicrobiales	0	0	0
3734418	0.0444285	0.00121732	-0.0849242	-0.0612724	-0.0503171	-0.195635	-0.350868	Actinobacteria	Actinobacteria	Actinomycetales	0	0	0
4369416	0.0445453	0.00741274	-0.0877422	-0.178866	-0.149453	-0.2567	-0.363064	Actinobacteria	Actinobacteria	Actinomycetales	Micrococcaceae	0	0
324217	0.0449661	0.0087559	-0.776485	0.671604	0.703261	0.659096	0.572817	Actinobacteria	Actinobacteria	Actinomycetales	Nocardioidaceae	0	0
1639777	0.0461477	0.00244206	0.0479222	-0.362469	-0.324645	-0.349636	-0.355214	Actinobacteria	MB-A2-108	0319-7L14	0	0	0
4306296	0.0462512	0	-0.590477	0.609936	0.615841	0.508543	0.356126	Actinobacteria	Thermoleophilia	Solirubrobacterales	0	0	0
4479100	0.0474147	0.00431873	0.113766	-0.628215	-0.560661	-0.508282	-0.413188	Actinobacteria	Thermoleophilia	Gaiellales	Gaiellaceae	0	0
332788	0.0480502	0	0.517633	-0.342497	-0.374506	-0.306113	-0.21229	Actinobacteria	Thermoleophilia	Gaiellales	Gaiellaceae	0	0
551344	0.0483388	0	-0.247269	0.124472	0.132568	-0.0721521	-0.303156	Actinobacteria	Thermoleophilia	Gaiellales	Gaiellaceae	0	0
255128	0.0504032	0.00342407	0.762918	-0.291173	-0.367877	-0.291469	-0.192878	Actinobacteria	Thermoleophilia	Gaiellales	Gaiellaceae	0	0
1067268	0.0507897	0	-0.830918	0.893164	0.909631	0.936401	0.914624	Actinobacteria	Thermoleophilia	Solirubrobacterales	0	0	0
868209	0.0508821	0	0.0626805	-0.473507	-0.417869	-0.363113	-0.27461	Actinobacteria	Acidimicrobiia	Acidimicrobiales	0	0	0
3956472	0.0510389	0.00389962	0.0991211	-0.170655	-0.168068	-0.224299	-0.275938	Actinobacteria	Thermoleophilia	Solirubrobacterales	Patulibacteraceae	0	0
240715	0.0514406	0.000513918	-0.0773665	-0.113382	-0.0988284	-0.272023	-0.454674	Actinobacteria	Thermoleophilia	Solirubrobacterales	0	0	0
4349733	0.0526353	0.00510528	0.7448	-0.378225	-0.439024	-0.338362	-0.207843	Actinobacteria	Thermoleophilia	Solirubrobacterales	0	0	0
580497	0.0527736	0.002331	-0.353589	0.107101	0.141674	0.0418342	-0.0727788	Actinobacteria	Thermoleophilia	Gaiellales	Gaiellaceae	0	0
585529	0.0533527	0.0232023	-0.253474	0.0168806	0.0590134	0.121313	0.189501	Actinobacteria	Thermoleophilia	Gaiellales	Gaiellaceae	0	0
4361436	0.0559728	0	0.557419	-0.593942	-0.603576	-0.592208	-0.545776	Actinobacteria	MB-A2-108	0319-7L14	0	0	0
864395	0.0571052	0.0231312	-0.0339822	0.162259	0.138133	0.0209562	-0.117183	Actinobacteria	Thermoleophilia	Solirubrobacterales	Conexibacteraceae	0	0
55589	0.0577608	0	0.666174	-0.49584	-0.528736	-0.424801	-0.283271	Actinobacteria	MB-A2-108	0319-7L14	0	0	0
816291	0.0581941	0.0193249	0.0752777	0.0497298	0.0261935	-0.0469708	-0.13045	Actinobacteria	Thermoleophilia	Gaiellales	Gaiellaceae	0	0
3334374	0.0581961	1.77659e-05	-0.0745908	0.0232962	0.0217918	-0.121201	-0.279053	Actinobacteria	Thermoleophilia	Gaiellales	Gaiellaceae	0	0
248170	0.0585775	0.00108679	-0.109814	-0.00226885	0.00625192	-0.120521	-0.258917	Actinobacteria	Actinobacteria	Micrococcales	0	0	0
1009717	0.022263	0.0415138	-0.350155	0.255616	0.266576	0.11417	-0.0670762	Actinobacteria	Thermoleophilia	Gaiellales	Gaiellaceae	0	0
89763	0.0613836	0.0028336	-0.615492	0.397922	0.441605	0.422046	0.378741	Actinobacteria	Thermoleophilia	Solirubrobacterales	0	0	0
154591	0.0622899	0.00460331	0.164464	-0.400477	-0.369022	-0.295641	-0.191532	Actinobacteria	Actinobacteria	Actinomycetales	Pseudonocardiaceae	0	0
1135388	0.0735925	0.00211886	-0.258746	0.00721327	0.0349612	-0.13343	-0.317463	Actinobacteria	Thermoleophilia	Gaiellales	Gaiellaceae	0	0
567569	0.077217	0.00356172	-0.115973	-0.157804	-0.130351	-0.288884	-0.45263	Actinobacteria	Thermoleophilia	Gaiellales	Gaiellaceae	0	0
4470139	0.0779575	0.00165099	-0.585748	0.612471	0.620052	0.551272	0.440898	Actinobacteria	Actinobacteria	Actinomycetales	Geodermatophilaceae	0	0
257321	0.0821158	0.0224847	-0.100555	-0.10938	-0.0914757	-0.261552	-0.440942	Actinobacteria	Thermoleophilia	Gaiellales	Gaiellaceae	0	0
547544	0.0833028	0.00410532	-0.262565	0.0963863	0.112409	-0.0661618	-0.266747	Actinobacteria	Thermoleophilia	Gaiellales	Gaiellaceae	0	0
27571	0.0853476	0.00971352	0.539134	-0.0488468	-0.123529	-0.0704723	-0.0113486	Actinobacteria	Thermoleophilia	Gaiellales	Gaiellaceae	0	0
1138092	0.0863923	8.88297e-06	-0.612837	0.77013	0.770408	0.826855	0.844263	Actinobacteria	Actinobacteria	Actinomycetales	Pseudonocardiaceae	0	0
3334373	0.0934288	0	0.138451	-0.2554	-0.253843	-0.392233	-0.52892	Actinobacteria	Thermoleophilia	Gaiellales	Gaiellaceae	0	0
572991	0.0965818	0.00489073	-0.786617	0.444918	0.508537	0.476719	0.417759	Actinobacteria	Thermoleophilia	Solirubrobacterales	0	0	0
1140357	0.0997092	0.00557547	-0.449353	0.0470965	0.103331	-0.0134527	-0.142643	Actinobacteria	Acidimicrobiia	Acidimicrobiales	0	0	0
4437411	0.109486	0	-0.620447	0.636796	0.647312	0.58748	0.485566	Actinobacteria	MB-A2-108	0319-7L14	0	0	0
4449288	0.111077	0.00782067	0.545532	-0.172163	-0.2305	-0.159064	-0.0723417	Actinobacteria	Actinobacteria	Actinomycetales	Micrococcaceae	0	0
240883	0.112751	0	-0.143902	0.0312222	0.038873	-0.114186	-0.283297	Actinobacteria	Actinobacteria	Micrococcales	0	0	0
1135893	0.127652	0.00205552	-0.138934	-0.0536333	-0.0357517	-0.189161	-0.353526	Actinobacteria	Thermoleophilia	Gaiellales	Gaiellaceae	0	0
824801	0.132562	0	-0.076812	-0.0186617	-0.0150397	-0.167564	-0.333309	Actinobacteria	Thermoleophilia	Solirubrobacterales	0	0	0
238800	0.138396	0.00108679	-0.131703	0.00706823	0.0172941	-0.116823	-0.263752	Actinobacteria	Actinobacteria	Micrococcales	0	0	0
700130	0.142724	0.00287881	-0.815521	0.794463	0.81631	0.772546	0.679397	Actinobacteria	Actinobacteria	Actinomycetales	0	0	0
250264	0.144536	0	0.531574	-0.534973	-0.547322	-0.523509	-0.466918	Actinobacteria	Thermoleophilia	Solirubrobacterales	0	0	0
4387263	0.145903	0.012281	-0.860446	0.905575	0.924083	0.936974	0.899341	Actinobacteria	Acidimicrobiia	Acidimicrobiales	0	0	0
588492	0.148958	0.00778148	-0.22446	-0.0235468	0.0203012	0.0969077	0.183121	Actinobacteria	Thermoleophilia	Gaiellales	Gaiellaceae	0	0
217880	0.150223	0.00198978	-0.852812	0.918256	0.936021	0.978435	0.972361	Actinobacteria	Thermoleophilia	Solirubrobacterales	0	0	0
364805	0.15129	0.00193649	0.0433914	0.139107	0.107608	0.0154858	-0.0940745	Actinobacteria	Actinobacteria	Actinomycetales	Geodermatophilaceae	0	0
223743	0.152552	0	-0.703579	0.709452	0.725801	0.696849	0.624676	Actinobacteria	Thermoleophilia	Solirubrobacterales	0	0	0
577397	0.164403	0.00389962	0.193462	-0.547541	-0.501027	-0.420758	-0.300285	Actinobacteria	Thermoleophilia	Solirubrobacterales	0	0	0
4237652	0.170374	0.00578106	-0.139783	-0.21559	-0.170058	-0.233121	-0.288643	Actinobacteria	Thermoleophilia	Gaiellales	Gaiellaceae	0	0
3956482	0.172213	0	0.180776	-0.536326	-0.489857	-0.417731	-0.306816	Actinobacteria	MB-A2-108	0319-7L14	0	0	0
2773305	0.182947	0.00579614	0.582578	-0.0473135	-0.128233	-0.0640099	0.00709877	Actinobacteria	Actinobacteria	Actinomycetales	Sporichthyaceae	0	0
4310483	0.200452	0	-0.810458	0.888715	0.903546	0.944367	0.938184	Actinobacteria	Actinobacteria	Actinomycetales	Pseudonocardiaceae	0	0
249975	0.222941	0.00584246	-0.324877	0.0848214	0.118087	0.0226289	-0.0859368	Actinobacteria	Thermoleophilia	Solirubrobacterales	0	0	0
1140359	0.232672	0	-0.23487	0.693992	0.64577	0.717112	0.754068	Actinobacteria	Acidimicrobiia	Acidimicrobiales	0	0	0
1142404	0.244586	0	-0.593025	0.590109	0.598245	0.480459	0.317761	Actinobacteria	Thermoleophilia	Solirubrobacterales	0	0	0
239739	0.262259	0.0173461	-0.878943	0.941285	0.957925	0.968949	0.927174	Actinobacteria	Actinobacteria	Actinomycetales	Nocardioidaceae	0	0
554377	0.264696	0	-0.85531	0.921691	0.937585	0.954552	0.92039	Actinobacteria	Actinobacteria	Actinomycetales	Sporichthyaceae	0	0
3142375	0.298614	0.00778148	0.604793	-0.520702	-0.540282	-0.430394	-0.280607	Actinobacteria	Thermoleophilia	Gaiellales	Gaiellaceae	0	0
2345835	0.301634	0.030704	0.653597	-0.116337	-0.199521	-0.136265	-0.0622921	Actinobacteria	Acidimicrobiia	Acidimicrobiales	0	0	0
4405848	0.3091	0	-0.265086	0.701458	0.656465	0.720045	0.748154	Actinobacteria	Actinobacteria	Actinomycetales	Pseudonocardiaceae	0	0
4314389	0.319298	8.88297e-06	-0.704565	0.912862	0.906789	0.932193	0.907257	Actinobacteria	Actinobacteria	Actinomycetales	Pseudonocardiaceae	0	0
1132745	0.320659	0	0.738483	-0.223864	-0.306782	-0.248636	-0.174054	Actinobacteria	Thermoleophilia	Gaiellales	Gaiellaceae	0	0
999784	0.321303	0.00331854	0.582884	-0.269484	-0.317556	-0.197345	-0.0514008	Actinobacteria	Thermoleophilia	Gaiellales	Gaiellaceae	0	0
759692	0.336874	0.000128618	-0.121684	0.60071	0.547063	0.621897	0.667922	Actinobacteria	Acidimicrobiia	Acidimicrobiales	0	0	0
4327844	0.344493	0	-0.718826	0.876047	0.872987	0.842082	0.757721	Actinobacteria	Thermoleophilia	Solirubrobacterales	Solirubrobacteraceae	0	0
1117641	0.354301	0	0.750859	-0.25038	-0.331349	-0.266921	-0.183891	Actinobacteria	Thermoleophilia	Gaiellales	Gaiellaceae	0	0
113760	0.360185	2.63168e-05	-0.917579	0.823559	0.862717	0.889515	0.872311	Actinobacteria	Actinobacteria	Actinomycetales	Nocardioidaceae	0	0
642522	0.364022	0.000361502	0.76176	-0.344992	-0.413732	-0.326392	-0.212551	Actinobacteria	Thermoleophilia	Gaiellales	Gaiellaceae	0	0
257224	0.364885	0.00389962	0.466129	-0.217042	-0.256002	-0.16991	-0.0641104	Actinobacteria	Thermoleophilia	Gaiellales	Gaiellaceae	0	0
242006	0.36582	4.44148e-06	0.683872	-0.147842	-0.232555	-0.181379	-0.118845	Actinobacteria	Thermoleophilia	Gaiellales	Gaiellaceae	0	0
242929	0.366837	0	-0.0798176	-0.0272106	-0.0229033	-0.188026	-0.367049	Actinobacteria	Thermoleophilia	Gaiellales	Gaiellaceae	0	0
957362	0.385541	0	-0.585445	0.423158	0.45265	0.346522	0.206701	Actinobacteria	Thermoleophilia	Solirubrobacterales	0	0	0
4440462	0.39055	0.00198896	-0.199934	0.00454423	0.0231756	-0.148166	-0.335487	Actinobacteria	MB-A2-108	0319-7L14	0	0	0
1146405	0.426947	0	-0.0206316	-0.323348	-0.27176	-0.183765	-0.0676365	Actinobacteria	Acidimicrobiia	Acidimicrobiales	0	0	0
1682858	0.428753	0.00390258	-0.476913	0.282383	0.32253	0.34834	0.361256	Actinobacteria	Thermoleophilia	Gaiellales	Gaiellaceae	0	0
4431015	0.460665	0	-0.348282	0.402979	0.396511	0.272582	0.113601	Actinobacteria	Thermoleophilia	Solirubrobacterales	Conexibacteraceae	0	0
1110625	0.474257	0	-0.617795	0.503261	0.523432	0.361408	0.155585	Actinobacteria	Thermoleophilia	Solirubrobacterales	0	0	0
710414	0.514513	0	-0.312455	-0.0144957	0.0315112	-0.0390556	-0.114363	Actinobacteria	Thermoleophilia	Solirubrobacterales	Conexibacteraceae	0	0
4339286	0.564557	0.00584055	0.36605	-0.282864	-0.295899	-0.187155	-0.0521662	Actinobacteria	Thermoleophilia	Gaiellales	Gaiellaceae	0	0
4476079	0.582984	0.00399373	-0.100203	-0.334487	-0.273794	-0.253904	-0.211447	Actinobacteria	Thermoleophilia	Solirubrobacterales	0	0	0
4422296	0.586393	0.000414265	-0.804591	0.766607	0.78848	0.718414	0.59809	Actinobacteria	Thermoleophilia	Solirubrobacterales	0	0	0
4351616	0.669431	0	-0.836155	0.924377	0.937951	0.969513	0.951113	Actinobacteria	Actinobacteria	Actinomycetales	Pseudonocardiaceae	0	0
1120543	0.692384	0	0.709531	-0.178278	-0.262665	-0.205836	-0.135355	Actinobacteria	Acidimicrobiia	Acidimicrobiales	0	0	0
88335	0.692732	0.0354119	-0.281451	0.297278	0.291406	0.130535	-0.0627686	Actinobacteria	Thermoleophilia	Solirubrobacterales	0	0	0
4313541	1.05558	0	0.553771	0.00740212	-0.0757627	-0.00678177	0.0663279	Actinobacteria	Acidimicrobiia	Acidimicrobiales	0	0	0
4355810	1.25165	0	0.277081	-0.20927	-0.235007	-0.366138	-0.498179	Actinobacteria	MB-A2-108	0319-7L14	0	0	0
88360	1.68986	0	0.201239	-0.503621	-0.466001	-0.413141	-0.325401	Actinobacteria	Thermoleophilia	Gaiellales	Gaiellaceae	0	0
1000512	0.0140312	0.112847	-0.845015	0.754025	0.788514	0.783154	0.734654	Actinobacteria	Thermoleophilia	Gaiellales	Gaiellaceae	0	0
670837	3.06392	3.02558e-05	0.303325	0.253229	0.178319	0.25887	0.330671	Actinobacteria	Thermoleophilia	Solirubrobacterales	0	0	0
2739100	4.25861	0.0101672	0.665601	-0.61466	-0.631581	-0.521639	-0.366314	Actinobacteria	Thermoleophilia	Gaiellales	Gaiellaceae	0	0
1639775	4.65033	0.00721316	0.755336	-0.409311	-0.468956	-0.385544	-0.272083	Actinobacteria	MB-A2-108	0319-7L14	0	0	0
254205	0.0324308	0.127413	-0.629911	0.463533	0.498711	0.447793	0.366193	Actinobacteria	Actinobacteria	Actinomycetales	Actinosynnemataceae	0	0
225485	0.00699628	0.121114	-0.12354	-0.0672692	-0.0462043	-0.145951	-0.250733	Actinobacteria	Thermoleophilia	Gaiellales	Gaiellaceae	0	0
130710	0.0126504	0.071359	-0.221936	-0.0717102	-0.0280736	-0.0366045	-0.040786	Actinobacteria	Actinobacteria	Actinomycetales	Micrococcaceae	0	0
1111645	0.030995	0.0549093	-0.193283	0.0321959	0.0512449	-0.0492187	-0.160563	Armatimonadetes	0319-6E2	0	0	0	0
4333673	0.0882194	0.226562	-0.652506	0.516163	0.549975	0.526015	0.47085	Bacteroidetes	[Saprospirae]	[Saprospirales]	Chitinophagaceae	Segetibacter	0
257602	0.0164491	0	-0.366011	0.286442	0.312106	0.38684	0.45272	Bacteroidetes	[Saprospirae]	[Saprospirales]	Chitinophagaceae	Segetibacter	0
3246969	0.0288183	0	0.277662	-0.345515	-0.339957	-0.279717	-0.19376	Bacteroidetes	[Saprospirae]	[Saprospirales]	Chitinophagaceae	Segetibacter	0
671156	0.0324512	0	-0.589482	0.623988	0.643574	0.755674	0.842852	Bacteroidetes	[Saprospirae]	[Saprospirales]	Chitinophagaceae	Segetibacter	0
4323887	0.0383374	0	-0.462455	0.349218	0.380631	0.437718	0.480804	Bacteroidetes	[Saprospirae]	[Saprospirales]	Chitinophagaceae	Segetibacter	0
513398	0.252106	0	-0.735677	0.593142	0.633063	0.651627	0.638705	Bacteroidetes	[Saprospirae]	[Saprospirales]	Chitinophagaceae	Segetibacter	0
1012195	0.566026	0.00389962	-0.513135	0.641088	0.636718	0.612677	0.549333	Bacteroidetes	[Saprospirae]	[Saprospirales]	Chitinophagaceae	Segetibacter	0
221734	0.0340873	0.212798	-0.76433	0.706197	0.732077	0.696814	0.618148	Bacteroidetes	[Saprospirae]	[Saprospirales]	Chitinophagaceae	Segetibacter	0
4401984	0.00950043	0.100473	-0.351426	0.0243478	0.0718676	0.00737729	-0.0634828	Bacteroidetes	[Saprospirae]	[Saprospirales]	Chitinophagaceae	Flavisolibacter	0
249391	0.0173982	0	0.673762	-0.452803	-0.492136	-0.383233	-0.238896	Bacteroidetes	Cytophagia	Cytophagales	Cytophagaceae	Adhaeribacter	0
3606781	0.0427822	1.77659e-05	0.590969	-0.501662	-0.521964	-0.417979	-0.275764	Bacteroidetes	Cytophagia	Cytophagales	Cytophagaceae	0	0
543294	0.126861	0	-0.740591	0.760903	0.777044	0.757345	0.692329	Bacteroidetes	[Saprospirae]	[Saprospirales]	Chitinophagaceae	0	0
1138481	0.0117469	1.77659e-05	-0.220902	0.217538	0.230729	0.325001	0.415938	Chloroflexi	Chloroflexi	AKIW781	0	0	0
4402890	0.0205805	0.037575	-0.867769	0.919721	0.934574	0.905906	0.821896	Chloroflexi	Thermomicrobia	JG30-KF-CM45	0	0	0
4471198	0.0268308	0.00763935	0.665699	-0.125158	-0.211788	-0.1862	-0.153019	Chloroflexi	Ellin6529	0	0	0	0
826497	0.0313067	0.0328357	-0.811506	0.834233	0.8505	0.809883	0.717754	Chloroflexi	0	0	0	0	0
2629538	0.0335245	0.00568127	-0.569148	0.425331	0.456409	0.412362	0.340387	Chloroflexi	TK10	0	0	0	0
4413720	0.0399435	0.00133781	-0.267591	-0.0273239	0.0100475	-0.105971	-0.230479	Chloroflexi	Ellin6529	0	0	0	0
112952	0.0464813	0.00888171	-0.168158	-0.0282914	-0.00993949	-0.174992	-0.353547	Chloroflexi	Ellin6529	0	0	0	0
833140	0.0467318	0.0310584	-0.661403	0.650291	0.664713	0.593928	0.479342	Chloroflexi	Anaerolineae	envOPS12	0	0	0
543914	0.0484301	0.00389962	0.548134	-0.0734323	-0.14696	-0.102684	-0.0517257	Chloroflexi	Chloroflexi	AKIW781	0	0	0
550937	0.0540113	0	0.0330319	-0.181781	-0.173377	-0.314049	-0.457315	Chloroflexi	Gitt-GS-136	0	0	0	0
65684	0.0701048	0.0231896	0.0790712	-0.32299	-0.297616	-0.3564	-0.401523	Chloroflexi	SAR202	0	0	0	0
1145388	0.109223	0.00389962	0.117058	-0.187017	-0.183666	-0.219478	-0.247814	Chloroflexi	Gitt-GS-136	0	0	0	0
4452899	0.128177	0	0.45261	-0.41573	-0.422795	-0.281755	-0.103631	Chloroflexi	Thermomicrobia	JG30-KF-CM45	0	0	0
1120888	0.352036	8.88297e-06	0.713724	-0.253737	-0.328521	-0.265427	-0.183518	Chloroflexi	Chloroflexi	AKIW781	0	0	0
551866	0.013022	0.00311426	-0.0987943	-0.156719	-0.121404	-0.129996	-0.129541	Cyanobacteria	ML635J-21	0	0	0	0
1145994	0.0163068	0.0803046	-0.546139	0.272206	0.325998	0.371829	0.407559	FBP	0	0	0	0	0
4394171	0.0474945	0.00778148	-0.860523	0.881525	0.905122	0.945298	0.939028	FBP	0	0	0	0	0
65686	0.0554586	0	0.539014	-0.258007	-0.314951	-0.394757	-0.468557	FBP	0	0	0	0	0
4311457	0.0557982	0.00775483	-0.655247	0.748006	0.755867	0.784773	0.773493	FBP	0	0	0	0	0
781407	0.00687873	0.0141568	-0.110984	-0.281598	-0.226771	-0.216444	-0.187636	Firmicutes	Bacilli	Bacillales	Bacillaceae	Bacillus	muralis
1135379	0.0204842	0.0146163	-0.126219	-0.137733	-0.107635	-0.215144	-0.324149	Firmicutes	Bacilli	Bacillales	Bacillaceae	Bacillus	muralis
153544	0.0249672	0.0105783	-0.0842311	-0.26296	-0.224745	-0.354169	-0.47975	Firmicutes	Bacilli	Bacillales	Bacillaceae	Bacillus	0
540946	0.0413061	0.0109903	-0.0315791	-0.26623	-0.231337	-0.297222	-0.353164	Firmicutes	Bacilli	Bacillales	Bacillaceae	Bacillus	0
2885855	0.0429023	0.021678	0.256645	-0.644928	-0.596544	-0.52826	-0.415249	Firmicutes	Bacilli	Bacillales	Bacillaceae	Bacillus	0
4458917	0.0567435	0.00586998	0.166426	-0.490012	-0.454544	-0.483732	-0.486611	Firmicutes	Bacilli	Bacillales	Bacillaceae	Bacillus	0
2579229	0.0894499	0.0154919	0.216506	-0.552642	-0.509907	-0.441065	-0.332891	Firmicutes	Bacilli	Bacillales	Bacillaceae	Bacillus	0
4461505	0.00875802	0.00246495	0.223037	0.119509	0.0598642	-0.0663071	-0.212657	Gemmatimonadetes	Gemm-3	0	0	0	0
113224	0.0261046	0.00984039	-0.104949	-0.205985	-0.168587	-0.251323	-0.329117	Gemmatimonadetes	Gemm-1	0	0	0	0
2984017	0.0326732	0.00134121	-0.012687	-0.258751	-0.232358	-0.362032	-0.488407	Gemmatimonadetes	Gemm-1	0	0	0	0
332041	0.0967402	0.00413794	-0.0563987	-0.357401	-0.31036	-0.426896	-0.532726	Gemmatimonadetes	Gemm-1	0	0	0	0
547148	0.125833	0.000298809	-0.0088982	-0.500187	-0.437356	-0.488184	-0.513515	Gemmatimonadetes	Gemm-1	0	0	0	0
2984011	0.199047	9.7259e-05	0.113584	-0.547361	-0.496091	-0.524879	-0.523646	Gemmatimonadetes	Gemm-1	0	0	0	0
111105	0.147873	1.33245e-05	-0.590729	0.757197	0.753834	0.784441	0.77423	Nitrospirae	Nitrospira	Nitrospirales	Nitrospiraceae	Nitrospira	0
4422420	0.00551749	0.00973717	-0.565982	0.399656	0.435719	0.421689	0.384157	Nitrospirae	Nitrospira	Nitrospirales	Nitrospiraceae	0	0
4401982	0.113129	0	0.14544	-0.407325	-0.372305	-0.303386	-0.203681	Nitrospirae	Nitrospira	Nitrospirales	Nitrospiraceae	0	0
4337833	0.129686	0.00047253	0.0716214	-0.347869	-0.315499	-0.338041	-0.341908	Planctomycetes	Planctomycetia	Pirellulales	Pirellulaceae	A17	0
1023338	0.0260787	0.0416908	-0.0601539	-0.341976	-0.290212	-0.320771	-0.333296	Planctomycetes	Phycisphaerae	WD2101	0	0	0
216191	0.0125968	0	0.0501675	0.0695697	0.0429146	-0.0931165	-0.246606	Planctomycetes	Phycisphaerae	WD2101	0	0	0
4481426	0.0153396	0.00610128	-0.641284	0.551171	0.573629	0.479149	0.344532	Planctomycetes	Planctomycetia	Gemmatales	Gemmataceae	0	0
1126809	0.0158001	0.0314685	-0.565934	0.483756	0.508626	0.491164	0.444767	Planctomycetes	Planctomycetia	Pirellulales	Pirellulaceae	0	0
555571	0.018295	0.00991477	-0.0197221	-0.286241	-0.252599	-0.346335	-0.431629	Planctomycetes	Phycisphaerae	WD2101	0	0	0
801268	0.0215956	0.0201659	-0.694875	0.664287	0.684538	0.647122	0.568381	Planctomycetes	Planctomycetia	Gemmatales	Isosphaeraceae	0	0
1129787	0.0333223	0.0269376	-0.503039	0.0831998	0.152117	0.160432	0.166353	Planctomycetes	Phycisphaerae	WD2101	0	0	0
241957	0.0409572	0.00524448	-0.421433	0.213053	0.23885	0.0596259	-0.148166	Planctomycetes	Planctomycetia	Pirellulales	Pirellulaceae	0	0
1123644	0.00413437	0.054089	-0.455332	0.660887	0.643423	0.599435	0.512814	Planctomycetes	Phycisphaerae	WD2101	0	0	0
92333	0.00815885	0.000246767	0.00221553	-0.29755	-0.255605	-0.205312	-0.132151	Proteobacteria	Betaproteobacteria	Burkholderiales	Comamonadaceae	Variovorax	paradoxus
3863098	0.0865511	0.00389962	0.0816487	-0.351922	-0.314833	-0.256581	-0.171692	Proteobacteria	Gammaproteobacteria	Xanthomonadales	Sinobacteraceae	Steroidobacter	0
320782	0.18844	4.78525e-05	0.110759	-0.378355	-0.3434	-0.299042	-0.227885	Proteobacteria	Gammaproteobacteria	Xanthomonadales	Sinobacteraceae	Steroidobacter	0
1108982	0.00781642	0.0193249	-0.0942735	0.401827	0.372469	0.485581	0.585519	Proteobacteria	Alphaproteobacteria	Rhodobacterales	Rhodobacteraceae	Rubellimicrobium	0
165827	0.0315935	0	-0.765061	0.846197	0.861541	0.932142	0.961007	Proteobacteria	Alphaproteobacteria	Rhodobacterales	Rhodobacteraceae	Rubellimicrobium	0
2228274	0.0541746	0.0193205	-0.512412	0.681045	0.678712	0.757594	0.804622	Proteobacteria	Alphaproteobacteria	Rhodospirillales	Acetobacteraceae	Roseomonas	aerilata
208293	0.0178791	0.00410412	-0.10574	-0.0740156	-0.0606388	-0.241128	-0.434056	Proteobacteria	Alphaproteobacteria	Rhizobiales	Hyphomicrobiaceae	Rhodoplanes	0
4354635	0.0309581	0.000667912	-0.0606838	-0.111052	-0.0950524	-0.206995	-0.32272	Proteobacteria	Alphaproteobacteria	Rhizobiales	Hyphomicrobiaceae	Rhodoplanes	0
1638797	0.0373924	0.0096644	0.022492	-0.400217	-0.354892	-0.39962	-0.424447	Proteobacteria	Alphaproteobacteria	Rhizobiales	Hyphomicrobiaceae	Rhodoplanes	0
112834	0.0572599	8.97811e-05	-0.124756	-0.190909	-0.155639	-0.284355	-0.413382	Proteobacteria	Alphaproteobacteria	Rhizobiales	Hyphomicrobiaceae	Rhodoplanes	0
1140993	0.0590976	0.00050923	-0.0568202	-0.0896788	-0.0786459	-0.212698	-0.353965	Proteobacteria	Alphaproteobacteria	Rhizobiales	Hyphomicrobiaceae	Rhodoplanes	0
52053	0.0842788	0.0120335	0.0321588	-0.435454	-0.388814	-0.458013	-0.507556	Proteobacteria	Alphaproteobacteria	Rhizobiales	Hyphomicrobiaceae	Rhodoplanes	0
316335	0.210451	9.25566e-05	-0.00954589	-0.325724	-0.277688	-0.219348	-0.135617	Proteobacteria	Alphaproteobacteria	Rhizobiales	Hyphomicrobiaceae	Rhodoplanes	0
4304697	0.0507232	0.00776815	-0.691248	0.86642	0.864856	0.89813	0.884588	Proteobacteria	Betaproteobacteria	Burkholderiales	Comamonadaceae	Ramlibacter	0
153667	0.0667107	1.94346e-05	0.342263	0.125577	0.0620545	0.155346	0.24871	Proteobacteria	Betaproteobacteria	Burkholderiales	Comamonadaceae	Ramlibacter	0
4395995	0.0836238	0.00382856	0.579247	-0.0771931	-0.154641	-0.103556	-0.0450233	Proteobacteria	Betaproteobacteria	Burkholderiales	Comamonadaceae	Ramlibacter	0
4300153	0.0166054	0.0479981	-0.586578	0.440472	0.472017	0.423695	0.34618	Proteobacteria	Alphaproteobacteria	Caulobacterales	Caulobacteraceae	Phenylobacterium	0
279358	0.00615963	0.010445	-0.243036	-0.0681827	-0.0220137	-0.0351465	-0.0445076	Proteobacteria	Alphaproteobacteria	Caulobacterales	Caulobacteraceae	Phenylobacterium	0
1088618	0.0140081	0	-0.621138	0.547594	0.568755	0.493978	0.381098	Proteobacteria	Alphaproteobacteria	Caulobacterales	Caulobacteraceae	Phenylobacterium	0
4319933	0.0173685	0.00436562	0.329961	0.233811	0.154156	0.191567	0.217169	Proteobacteria	Alphaproteobacteria	Caulobacterales	Caulobacteraceae	Phenylobacterium	0
353051	0.0291611	0.039603	-0.388886	0.463294	0.452959	0.295294	0.0958289	Proteobacteria	Alphaproteobacteria	Caulobacterales	Caulobacteraceae	Phenylobacterium	0
151914	0.0332191	0.00416732	-0.0977201	-0.136528	-0.109513	-0.195208	-0.280484	Proteobacteria	Alphaproteobacteria	Caulobacterales	Caulobacteraceae	Phenylobacterium	0
261182	0.0277668	0.05017	-0.801078	0.721183	0.754985	0.776985	0.760302	Proteobacteria	Alphaproteobacteria	Rhizobiales	Methylobacteriaceae	Methylobacterium	0
4402520	0.00578629	0.0302957	0.362846	-0.201234	-0.222589	-0.0887295	0.0688444	Proteobacteria	Betaproteobacteria	Burkholderiales	Comamonadaceae	Methylibium	0
90543	0.0312333	0.00255855	-0.193943	0.534076	0.496259	0.512186	0.497959	Proteobacteria	Betaproteobacteria	Burkholderiales	Comamonadaceae	Limnohabitans	0
137881	0.00730457	0.000415571	0.197896	-0.343606	-0.321302	-0.198805	-0.0444394	Proteobacteria	Alphaproteobacteria	Sphingomonadales	Sphingomonadaceae	Kaistobacter	0
143392	0.0160441	0.000331873	0.00549586	-0.328404	-0.291881	-0.366515	-0.428411	Proteobacteria	Alphaproteobacteria	Sphingomonadales	Sphingomonadaceae	Kaistobacter	0
4305723	0.0794833	0.00497733	0.00510287	-0.270171	-0.241436	-0.31992	-0.389565	Proteobacteria	Alphaproteobacteria	Sphingomonadales	Sphingomonadaceae	Kaistobacter	0
4319592	0.0918221	0.000473747	-0.0503126	-0.209772	-0.179289	-0.245371	-0.304885	Proteobacteria	Alphaproteobacteria	Sphingomonadales	Sphingomonadaceae	Kaistobacter	0
4465158	0.196373	1.91127e-05	0.043259	-0.308009	-0.274103	-0.265028	-0.236557	Proteobacteria	Alphaproteobacteria	Sphingomonadales	Sphingomonadaceae	Kaistobacter	0
4447334	0.287434	0	-0.147518	-0.208589	-0.161263	-0.203484	-0.23656	Proteobacteria	Alphaproteobacteria	Sphingomonadales	Sphingomonadaceae	Kaistobacter	0
2353709	0.0297078	0.00916577	0.259766	0.0616592	0.0141004	0.0327498	0.0484908	Proteobacteria	Betaproteobacteria	Burkholderiales	Oxalobacteraceae	Janthinobacterium	0
4312802	0.0258654	8.74511e-05	0.0144539	-0.306946	-0.266049	-0.220598	-0.15222	Proteobacteria	Alphaproteobacteria	Rhizobiales	Hyphomicrobiaceae	Devosia	0
148783	0.0134623	0.0136882	0.0370906	-0.482988	-0.425959	-0.425387	-0.395599	Proteobacteria	Alphaproteobacteria	Rhizobiales	Bradyrhizobiaceae	Bradyrhizobium	0
146397	0.0152577	0.00519117	-0.0528046	-0.286174	-0.248939	-0.365131	-0.474919	Proteobacteria	Alphaproteobacteria	Rhizobiales	Bradyrhizobiaceae	Bradyrhizobium	0
4388819	0.255396	0.000536306	0.0631833	-0.493435	-0.441823	-0.478642	-0.489295	Proteobacteria	Alphaproteobacteria	Rhizobiales	Bradyrhizobiaceae	Bradyrhizobium	0
1143368	0.0785262	0	-0.131506	0.425944	0.395231	0.451255	0.487301	Proteobacteria	Alphaproteobacteria	Rhodospirillales	Acetobacteraceae	Belnapia	moabensis
1126886	0.00784236	0	0.343113	-0.393561	-0.38797	-0.270562	-0.119279	Proteobacteria	Alphaproteobacteria	Rhizobiales	Bradyrhizobiaceae	Balneimonas	0
4319263	0.067682	0.00228012	-0.752182	0.606186	0.638985	0.545192	0.4084	Proteobacteria	Alphaproteobacteria	Rhizobiales	Bradyrhizobiaceae	Balneimonas	0
835594	0.0915061	0.000566498	-0.0431012	-0.32192	-0.277888	-0.342623	-0.393885	Proteobacteria	Alphaproteobacteria	Rhizobiales	Bradyrhizobiaceae	Balneimonas	0
1137157	0.117707	8.88297e-06	0.362431	-0.179713	-0.2062	-0.105919	0.0135505	Proteobacteria	Alphaproteobacteria	Rhizobiales	Bradyrhizobiaceae	Balneimonas	0
4416927	0.307176	0	0.39101	-0.0245361	-0.0772514	0.00135428	0.0875497	Proteobacteria	Alphaproteobacteria	Rhizobiales	Bradyrhizobiaceae	Balneimonas	0
4422707	0.0215567	0.0999098	0.239722	0.0732383	0.0315314	0.109065	0.188712	Proteobacteria	Alphaproteobacteria	Rhodospirillales	Rhodospirillaceae	Azospirillum	0
4362795	0.0448068	0.0154401	0.0356113	-0.412288	-0.360303	-0.304841	-0.219179	Proteobacteria	Alphaproteobacteria	Rhizobiales	Rhizobiaceae	Agrobacterium	0
1109385	0.0167255	0.00275353	-0.485799	0.352272	0.374409	0.255726	0.106076	Proteobacteria	Alphaproteobacteria	Rhizobiales	Rhodobiaceae	Afifella	0
565524	0.0229697	0	0.212539	-0.30896	-0.30177	-0.295567	-0.270811	Proteobacteria	Alphaproteobacteria	Rhizobiales	Rhodobiaceae	Afifella	0
1141582	0.0111673	0.0554173	-0.393884	0.239758	0.263518	0.165118	0.0441834	Proteobacteria	Alphaproteobacteria	Rhizobiales	Rhodobiaceae	Afifella	0
4444765	0.0345109	0	-0.158579	0.0886817	0.0907241	-0.0685498	-0.247902	Proteobacteria	Alphaproteobacteria	Rhizobiales	Rhodobiaceae	Afifella	0
1131002	0.0353276	0.0077879	-0.126332	-0.0330563	-0.0188746	-0.15885	-0.309787	Proteobacteria	Alphaproteobacteria	Rhizobiales	Rhodobiaceae	Afifella	0
3077248	0.0742211	0.0133039	0.19479	0.355697	0.279655	0.291866	0.282954	Proteobacteria	Alphaproteobacteria	Rhizobiales	Rhodobiaceae	Afifella	0
4360814	0.142191	0.00136771	-0.101727	-0.0653211	-0.0521521	-0.210868	-0.380477	Proteobacteria	Alphaproteobacteria	Rhizobiales	Rhodobiaceae	Afifella	0
4387051	0.0189393	0.0863244	-0.334767	0.117571	0.146971	0.0352468	-0.0930967	Proteobacteria	Betaproteobacteria	Ellin6067	0	0	0
4308732	0.0187882	0.058657	-0.654615	0.769445	0.766032	0.677484	0.536177	Proteobacteria	Alphaproteobacteria	Sphingomonadales	Sphingomonadaceae	0	0
308836	0.028128	0.0424931	-0.767275	0.526954	0.57892	0.575978	0.543616	Proteobacteria	Alphaproteobacteria	Rhodospirillales	Rhodospirillaceae	0	0
225930	0.00469259	0.00390406	-0.0235262	0.0474716	0.0538959	0.178508	0.312286	Proteobacteria	Betaproteobacteria	MND1	0	0	0
827636	0.00712097	0	0.365003	0.0166596	-0.0370441	0.0454575	0.13352	Proteobacteria	Alphaproteobacteria	Rhizobiales	Bradyrhizobiaceae	0	0
622188	0.00769206	0	-0.387876	0.181996	0.221003	0.244153	0.259914	Proteobacteria	Alphaproteobacteria	Caulobacterales	Caulobacteraceae	0	0
226082	0.00854895	0.000140647	-0.563514	0.492896	0.519095	0.542215	0.539733	Proteobacteria	Betaproteobacteria	0	0	0	0
1044235	0.00950806	0.0209149	-0.497348	0.131502	0.193801	0.209955	0.221516	Proteobacteria	Alphaproteobacteria	Caulobacterales	Caulobacteraceae	0	0
557280	0.00980731	0.00463926	-0.151662	-0.216397	-0.164888	-0.171894	-0.165886	Proteobacteria	Betaproteobacteria	0	0	0	0
1111373	0.0107748	0.000318621	0.0890086	-0.471391	-0.421086	-0.379151	-0.304926	Proteobacteria	Alphaproteobacteria	Rhizobiales	Hyphomicrobiaceae	0	0
2313705	0.0109369	1.77659e-05	-0.190743	0.13658	0.157388	0.277309	0.401157	Proteobacteria	Alphaproteobacteria	Sphingomonadales	Sphingomonadaceae	0	0
238412	0.0111221	0	-0.168757	0.112828	0.11006	-0.0950319	-0.326026	Proteobacteria	Alphaproteobacteria	Rhizobiales	Beijerinckiaceae	0	0
253754	0.0112936	0.00500087	-0.433553	0.224662	0.259639	0.203415	0.129767	Proteobacteria	Alphaproteobacteria	Rhodospirillales	0	0	0
4437897	0.0114909	0.00145613	0.049001	0.19871	0.167444	0.199517	0.222432	Proteobacteria	Alphaproteobacteria	Caulobacterales	Caulobacteraceae	0	0
580625	0.0121924	0.0125809	-0.0833764	-0.267255	-0.220287	-0.233068	-0.230556	Proteobacteria	Alphaproteobacteria	Rhizobiales	Bradyrhizobiaceae	0	0
1110227	0.0122019	0.00193649	0.0288175	0.0974976	0.0692615	-0.0850808	-0.260254	Proteobacteria	Alphaproteobacteria	Sphingomonadales	Sphingomonadaceae	0	0
159017	0.0122095	0.0131891	-0.348214	0.518804	0.499599	0.408451	0.278369	Proteobacteria	Alphaproteobacteria	Caulobacterales	Caulobacteraceae	0	0
1109876	0.0126433	0.00826775	-0.16856	-0.0173948	0.00291779	-0.115711	-0.244048	Proteobacteria	Alphaproteobacteria	Rhodospirillales	Rhodospirillaceae	0	0
4465431	0.00448785	0.103664	-0.593784	0.395446	0.434296	0.390369	0.320429	Proteobacteria	Alphaproteobacteria	Rhizobiales	0	0	0
4335779	0.0168323	0	-0.2504	0.234616	0.236579	0.139713	0.0202439	Proteobacteria	Betaproteobacteria	0	0	0	0
2424449	0.0170864	0.00160045	-0.459652	0.215759	0.252028	0.14019	0.0062271	Proteobacteria	Alphaproteobacteria	Rhizobiales	Bradyrhizobiaceae	0	0
4483373	0.0179652	0	-0.0640749	-0.242498	-0.196808	-0.139851	-0.0624818	Proteobacteria	Alphaproteobacteria	Caulobacterales	Caulobacteraceae	0	0
584900	0.00562642	0.086965	-0.208998	-0.150315	-0.0950818	-0.0558897	-0.00304826	Proteobacteria	Alphaproteobacteria	Sphingomonadales	Erythrobacteraceae	0	0
218246	0.020867	0.00184899	0.0641944	-0.535822	-0.477411	-0.494	-0.479914	Proteobacteria	Betaproteobacteria	MND1	0	0	0
4363027	0.021304	0.029278	-0.117374	0.598318	0.541812	0.581749	0.589658	Proteobacteria	Betaproteobacteria	Burkholderiales	Comamonadaceae	0	0
4340386	0.0230834	0	0.656497	-0.411165	-0.452234	-0.329837	-0.173173	Proteobacteria	Betaproteobacteria	MND1	0	0	0
831826	0.0231852	0.00286501	0.0585283	-0.402874	-0.361976	-0.39413	-0.405148	Proteobacteria	Alphaproteobacteria	Sphingomonadales	Sphingomonadaceae	0	0
4431704	0.0237576	0.000559993	0.0312105	-0.484873	-0.427977	-0.44565	-0.435722	Proteobacteria	Alphaproteobacteria	Sphingomonadales	Sphingomonadaceae	0	0
511192	0.0238975	0	-0.711085	0.770372	0.783626	0.805755	0.785898	Proteobacteria	Alphaproteobacteria	Rhizobiales	Bradyrhizobiaceae	0	0
1107148	0.0242458	0.010535	0.273145	0.167254	0.10905	0.200449	0.289465	Proteobacteria	Alphaproteobacteria	Rhodospirillales	Acetobacteraceae	0	0
3843956	0.0247276	0.00778148	0.131361	-0.496119	-0.448206	-0.391485	-0.299711	Proteobacteria	Alphaproteobacteria	0	0	0	0
534431	0.0253733	0.0274537	-0.366146	0.0848461	0.119144	-0.0527503	-0.244936	Proteobacteria	Alphaproteobacteria	Rhodospirillales	Rhodospirillaceae	0	0
4378646	0.0263415	0	-0.272715	0.18215	0.193826	0.0882426	-0.0375166	Proteobacteria	Alphaproteobacteria	Sphingomonadales	Sphingomonadaceae	0	0
992170	0.0269147	0.0269243	-0.545921	0.655482	0.658994	0.699328	0.705784	Proteobacteria	Betaproteobacteria	Burkholderiales	Comamonadaceae	0	0
1122854	0.0281044	0.0382958	-0.163343	0.0852826	0.0915649	-0.0250186	-0.15736	Proteobacteria	Alphaproteobacteria	Rhodospirillales	Acetobacteraceae	0	0
812714	0.0248634	0.0593648	-0.785157	0.774672	0.798541	0.813938	0.786716	Proteobacteria	Alphaproteobacteria	Sphingomonadales	Sphingomonadaceae	0	0
310925	0.0286271	0.00462397	-0.0750102	-0.0735097	-0.0628711	-0.213073	-0.372952	Proteobacteria	Alphaproteobacteria	Rhizobiales	Beijerinckiaceae	0	0
4402892	0.029462	0	0.00800581	0.00560477	-0.00866804	-0.180711	-0.369632	Proteobacteria	Alphaproteobacteria	Rhodospirillales	Rhodospirillaceae	0	0
972341	0.031937	0.0155185	-0.813612	0.85093	0.871017	0.90967	0.903413	Proteobacteria	Betaproteobacteria	Burkholderiales	Oxalobacteraceae	0	0
4410295	0.0349454	0.00583611	-0.652684	0.824855	0.825248	0.895191	0.924216	Proteobacteria	Betaproteobacteria	Methylophilales	Methylophilaceae	0	0
1112912	0.0357599	0.00733037	0.18517	0.290007	0.229424	0.317277	0.395285	Proteobacteria	Betaproteobacteria	Burkholderiales	Oxalobacteraceae	0	0
131482	0.0375271	0.0342453	-0.814738	0.866434	0.884225	0.916482	0.90228	Proteobacteria	Alphaproteobacteria	Rhizobiales	Bradyrhizobiaceae	0	0
162188	0.0376893	0.000301949	-0.381586	0.250087	0.264958	0.0879954	-0.119712	Proteobacteria	Alphaproteobacteria	Rhizobiales	Beijerinckiaceae	0	0
1133433	0.0394018	0.0162702	-0.0572297	-0.356204	-0.307162	-0.395314	-0.470107	Proteobacteria	Betaproteobacteria	MND1	0	0	0
4377099	0.0431147	0	0.109188	0.351689	0.285841	0.244886	0.178266	Proteobacteria	Alphaproteobacteria	Rhizobiales	Bradyrhizobiaceae	0	0
4393265	0.0444486	0.000629603	0.214291	-0.576468	-0.533688	-0.512508	-0.455117	Proteobacteria	Betaproteobacteria	MND1	0	0	0
4318690	0.045814	0	-0.381086	0.704948	0.680015	0.775301	0.838373	Proteobacteria	Betaproteobacteria	Rhodocyclales	Rhodocyclaceae	0	0
1140807	0.0467535	0.00899298	-0.0247207	-0.356726	-0.309441	-0.351523	-0.375914	Proteobacteria	Alphaproteobacteria	Sphingomonadales	Erythrobacteraceae	0	0
4366579	0.0471017	0.0149108	-0.653992	0.376282	0.43228	0.460944	0.471944	Proteobacteria	Deltaproteobacteria	Myxococcales	0	0	0
1115110	0.0485038	0.0071014	-0.787959	0.512189	0.571741	0.602555	0.608161	Proteobacteria	Deltaproteobacteria	Myxococcales	0	0	0
247879	0.0563868	1.73429e-05	0.189397	-0.529045	-0.483425	-0.390929	-0.258163	Proteobacteria	Alphaproteobacteria	Rhizobiales	Beijerinckiaceae	0	0
4471636	0.0657837	0.00791452	-0.190725	-0.258914	-0.205197	-0.344799	-0.481388	Proteobacteria	Betaproteobacteria	0	0	0	0
410855	0.0686631	0.020997	-0.804777	0.852399	0.868989	0.880811	0.845027	Proteobacteria	Alphaproteobacteria	Rhizobiales	Beijerinckiaceae	0	0
3330572	0.0702832	0.00179973	0.120793	-0.526522	-0.473352	-0.421695	-0.333588	Proteobacteria	Gammaproteobacteria	Xanthomonadales	Sinobacteraceae	0	0
2545365	0.0749833	0	0.619577	-0.09016	-0.173053	-0.132985	-0.0858876	Proteobacteria	Alphaproteobacteria	Rhizobiales	Bradyrhizobiaceae	0	0
1108490	0.0765181	0.00581834	-0.719751	0.883591	0.886822	0.955735	0.980315	Proteobacteria	Alphaproteobacteria	Rhizobiales	Bradyrhizobiaceae	0	0
136268	0.0625864	0.0501576	-0.197979	-0.0154021	0.00687738	-0.145399	-0.310623	Proteobacteria	Alphaproteobacteria	Rhodospirillales	Rhodospirillaceae	0	0
4480701	0.0844805	0.000833878	-0.0455521	-0.143463	-0.127644	-0.267815	-0.412566	Proteobacteria	Alphaproteobacteria	Rhizobiales	0	0	0
2326552	0.0874729	0.000133546	0.7707	-0.391287	-0.456035	-0.377409	-0.270344	Proteobacteria	Betaproteobacteria	Burkholderiales	Oxalobacteraceae	0	0
1139285	0.00781365	0.0484585	-0.0301553	-0.430467	-0.368899	-0.35725	-0.318261	Proteobacteria	Alphaproteobacteria	Sphingomonadales	Sphingomonadaceae	0	0
1105521	0.0893653	0	-0.748785	0.92719	0.927377	0.969094	0.961331	Proteobacteria	Alphaproteobacteria	Rhodospirillales	Rhodospirillaceae	0	0
4329857	0.0930491	0.000746763	0.245126	0.184682	0.128032	0.211209	0.29026	Proteobacteria	Alphaproteobacteria	Rhizobiales	Bradyrhizobiaceae	0	0
114170	0.0953963	0	-0.668992	0.776828	0.786689	0.865811	0.90787	Proteobacteria	Deltaproteobacteria	Myxococcales	0	0	0
4437895	0.0967312	0	-0.396584	0.0446767	0.0956637	0.0172608	-0.0699136	Proteobacteria	Alphaproteobacteria	Sphingomonadales	Erythrobacteraceae	0	0
1061145	0.104479	0.00389962	-0.759988	0.596997	0.633359	0.55553	0.43682	Proteobacteria	Alphaproteobacteria	Rhizobiales	Beijerinckiaceae	0	0
447724	0.10678	0.000117827	0.327123	0.141926	0.0793056	0.181662	0.284024	Proteobacteria	Betaproteobacteria	Burkholderiales	Oxalobacteraceae	0	0
4420556	0.112026	0.0110188	-0.187677	0.0355045	0.0493197	-0.106064	-0.27782	Proteobacteria	Alphaproteobacteria	Rhizobiales	Beijerinckiaceae	0	0
246214	0.121432	0.00150462	0.750276	-0.293128	-0.372969	-0.371909	-0.355731	Proteobacteria	Alphaproteobacteria	Rhizobiales	Bradyrhizobiaceae	0	0
143210	0.125934	0.00194093	0.481319	-0.346691	-0.370276	-0.271575	-0.144147	Proteobacteria	Betaproteobacteria	Burkholderiales	Comamonadaceae	0	0
4365306	0.138218	0.00494386	-0.829344	0.785488	0.807113	0.713425	0.566156	Proteobacteria	Alphaproteobacteria	Rhizobiales	Bradyrhizobiaceae	0	0
4382176	0.140016	0	0.0558885	-0.367401	-0.334939	-0.426446	-0.504653	Proteobacteria	Alphaproteobacteria	Rhodospirillales	Rhodospirillaceae	0	0
4451545	0.149448	0	0.00565223	0.175051	0.141755	0.00679131	-0.151763	Proteobacteria	Alphaproteobacteria	Rhizobiales	Bradyrhizobiaceae	0	0
168212	0.0425492	0.119914	-0.912098	0.827225	0.864484	0.883451	0.857421	Proteobacteria	Alphaproteobacteria	Caulobacterales	Caulobacteraceae	0	0
1118948	0.19888	0	0.612036	-0.653668	-0.65656	-0.539229	-0.373245	Proteobacteria	Gammaproteobacteria	Chromatiales	0	0	0
1130189	0.203675	0.000575664	-0.101311	-0.0664616	-0.0539234	-0.222635	-0.40313	Proteobacteria	Alphaproteobacteria	Rhodospirillales	Rhodospirillaceae	0	0
4343884	0.0162984	0.0477702	0.450087	-0.178383	-0.219252	-0.124829	-0.0121827	Proteobacteria	Alphaproteobacteria	Rhodospirillales	Acetobacteraceae	0	0
811074	0.231617	0.00533232	0.123526	-0.563462	-0.510883	-0.528777	-0.514663	Proteobacteria	Alphaproteobacteria	Rhizobiales	Bradyrhizobiaceae	0	0
4364412	0.361668	0.00190016	0.0964415	-0.416432	-0.378667	-0.395863	-0.389802	Proteobacteria	Alphaproteobacteria	Rhodospirillales	Rhodospirillaceae	0	0
2427929	0.366934	3.55319e-05	0.585434	-0.0387776	-0.120349	-0.0434015	0.0411233	Proteobacteria	Alphaproteobacteria	Rhizobiales	Bradyrhizobiaceae	0	0
4302302	0.74136	6.21808e-05	-0.838448	0.769093	0.792867	0.679351	0.511381	Proteobacteria	Alphaproteobacteria	Rhizobiales	Beijerinckiaceae	0	0
543963	0.869534	2.96099e-06	0.156389	-0.55411	-0.502677	-0.447173	-0.353306	Proteobacteria	Gammaproteobacteria	Chromatiales	Chromatiaceae	0	0
156210	0.0919241	0.000360348	0.0532251	-0.338565	-0.305976	-0.349048	-0.375912	Verrucomicrobia	Opitutae	Opitutales	Opitutaceae	Opitutus	0
1605	0.0214531	0.0708613	-0.406767	0.276247	0.298655	0.219409	0.117301	Verrucomicrobia	[Spartobacteria]	[Chthoniobacterales]	[Chthoniobacteraceae]	DA101	0
