# Supplementary material for: Structure and co-occurrence patterns in microbial communities under acute environmental stress reveal ecological factors fostering resilience
Source: Sci Rep. 2018 Apr 12;8:5875. doi: 10.1038/s41598-018-23931-0 (PMC5897386; doi:10.1038/s41598-018-23931-0)
Supplement: Supplementary file 3 — Supplementary Dataset Table 5 [file 41598_2018_23931_MOESM3_ESM.xlsx]

## Sheet: Table S5
Table S5
OTU	Relative abundance (%)	Centrality value	Correlation to pH	Correlation to Fe	Correlation to Cu	Correlation to Zn	Correlation to N	Phylum	Class	Order	Family	Genus	Species
4313359	2.7303	2.30992e-05	0.498087	-0.45004	0.0442264	-0.168108	-0.503963	Acidobacteria	[Chloracidobacteria]	RB41	0	0	0
4346060	1.61011	0.0194639	-0.742075	0.206126	0.366919	0.567216	0.335933	Acidobacteria	[Chloracidobacteria]	RB41	0	0	0
2651008	0.994094	0.00143612	0.352162	0.230106	-0.703369	-0.643604	0.668965	Acidobacteria	[Chloracidobacteria]	RB41	0	0	0
104326	0.868508	0	-0.766895	-0.317756	0.88171	0.953513	-0.145767	Acidobacteria	Acidobacteriia	Acidobacteriales	Acidobacteriaceae	0	0
216549	0.867021	0.0192969	-0.733553	-0.257796	0.785379	0.870476	-0.0623126	Acidobacteria	[Chloracidobacteria]	RB41	0	0	0
3639039	0.693057	0.0059596	-0.308541	0.443543	-0.108736	0.0404345	0.28645	Acidobacteria	[Chloracidobacteria]	RB41	0	0	0
3249137	0.615694	0.00909928	0.0182232	0.491106	-0.449935	-0.33787	0.383518	Acidobacteria	Acidobacteriia	Acidobacteriales	Koribacteraceae	Candidatus Koribacter	0
4440638	0.598644	0.0058382	-0.712152	0.206506	0.283153	0.49738	0.475903	Acidobacteria	[Chloracidobacteria]	RB41	0	0	0
226364	0.552383	0.00320156	0.338765	0.220822	-0.67827	-0.620209	0.648198	Acidobacteria	[Chloracidobacteria]	RB41	0	0	0
220006	0.511583	0	-0.745304	-0.312049	0.862606	0.930697	-0.151023	Acidobacteria	[Chloracidobacteria]	RB41	0	0	0
4319591	0.432859	0.0245208	-0.778901	-0.269257	0.847792	0.933392	-0.105344	Acidobacteria	iii1-8	DS-18	0	0	0
607006	0.425011	0	0.234233	0.233251	-0.6247	-0.538146	0.713232	Acidobacteria	[Chloracidobacteria]	RB41	0	0	0
247010	0.417504	0	-0.680449	-0.373454	0.86287	0.905255	-0.199731	Acidobacteria	[Chloracidobacteria]	RB41	0	0	0
3023198	0.386131	0.00189076	0.464575	-0.368094	-0.124932	-0.271606	-0.141287	Acidobacteria	[Chloracidobacteria]	RB41	0	0	0
4336201	0.342592	0.00566805	0.102961	0.391877	-0.559858	-0.444424	0.609333	Acidobacteria	[Chloracidobacteria]	RB41	Ellin6075	0	0
2618787	0.304041	0.00438425	0.00896397	0.551658	-0.37817	-0.288621	0.149247	Acidobacteria	Acidobacteriia	Acidobacteriales	Koribacteraceae	0	0
156976	0.273101	0.00298901	0.635	-0.266942	-0.334627	-0.494419	-0.116824	Acidobacteria	iii1-8	DS-18	0	0	0
1137124	0.268234	0	0.435073	0.00715371	-0.594089	-0.594914	0.539152	Acidobacteria	[Chloracidobacteria]	RB41	0	0	0
697997	0.268196	0.00670999	-0.794169	-0.14026	0.703552	0.836023	0.0980606	Acidobacteria	[Chloracidobacteria]	RB41	0	0	0
4394552	0.246181	0.0136906	0.00545422	0.58488	-0.502757	-0.372831	0.41015	Acidobacteria	Acidobacteriia	Acidobacteriales	Koribacteraceae	Candidatus Koribacter	0
620041	0.245651	4.90858e-05	-0.510994	-0.284124	0.53628	0.60471	0.122394	Acidobacteria	[Chloracidobacteria]	RB41	0	0	0
787017	0.244607	0.000202128	0.618172	-0.443445	-0.0706341	-0.299451	-0.478938	Acidobacteria	[Chloracidobacteria]	RB41	0	0	0
275105	0.241541	0.0182727	0.606267	-0.529917	0.0299646	-0.221671	-0.580184	Acidobacteria	[Chloracidobacteria]	RB41	0	0	0
4457840	0.234872	0.00402823	-0.122351	0.744637	-0.395698	-0.252257	0.19669	Acidobacteria	Acidobacteriia	Acidobacteriales	Acidobacteriaceae	0	0
4373456	0.202789	0	0.266984	0.142448	-0.574682	-0.514146	0.649209	Acidobacteria	[Chloracidobacteria]	RB41	0	0	0
215575	0.199573	0	0.297235	0.196637	-0.654328	-0.584246	0.706641	Acidobacteria	[Chloracidobacteria]	RB41	0	0	0
4386443	0.194243	0	-0.619815	-0.231111	0.579134	0.679279	0.16739	Acidobacteria	Acidobacteria-6	iii1-15	0	0	0
4468200	0.18816	0.0306756	0.469025	-0.397877	0.00124516	-0.186929	-0.412489	Acidobacteria	[Chloracidobacteria]	RB41	0	0	0
4346541	0.183682	0.0170067	0.148246	0.444867	-0.614671	-0.504423	0.578715	Acidobacteria	Acidobacteria-5	0	0	0	0
215113	0.182783	0.00927834	-0.156593	0.727854	-0.401999	-0.24033	0.303005	Acidobacteria	Acidobacteriia	Acidobacteriales	Koribacteraceae	0	0
4433575	0.181263	0	0.706025	-0.410249	-0.368135	-0.540972	0.0125457	Acidobacteria	[Chloracidobacteria]	RB41	0	0	0
4328501	0.180873	0.00583255	-0.765014	-0.283054	0.851253	0.930274	-0.123058	Acidobacteria	Acidobacteriia	Acidobacteriales	Acidobacteriaceae	0	0
4320436	0.175763	0.000429529	0.0603886	0.427215	-0.549902	-0.420627	0.623701	Acidobacteria	[Chloracidobacteria]	RB41	Ellin6075	0	0
1143242	0.171957	0.00298557	0.139159	0.240557	-0.437654	-0.370044	0.446527	Acidobacteria	[Chloracidobacteria]	RB41	0	0	0
4402887	0.148919	0.008924	0.113008	0.350069	-0.537133	-0.431336	0.590691	Acidobacteria	[Chloracidobacteria]	RB41	0	0	0
4463684	0.146708	0	0.592186	0.0897563	-0.698912	-0.740094	0.364065	Acidobacteria	Acidobacteria-6	iii1-15	0	0	0
511024	0.146228	0.0107742	-0.626095	-0.267058	0.710899	0.77284	-0.0873946	Acidobacteria	[Chloracidobacteria]	RB41	0	0	0
207672	0.141906	5.77481e-06	0.140915	0.120458	-0.363315	-0.31425	0.425724	Acidobacteria	iii1-8	DS-18	0	0	0
4308297	0.138842	0.00127445	-0.799956	-0.221138	0.836001	0.932244	-0.099221	Acidobacteria	iii1-8	DS-18	0	0	0
1132444	0.137079	0.00672135	0.676113	-0.296722	-0.388763	-0.547647	-0.0299177	Acidobacteria	[Chloracidobacteria]	RB41	0	0	0
1142972	0.126736	0.00892854	0.469706	-0.427783	0.0444327	-0.156509	-0.477244	Acidobacteria	[Chloracidobacteria]	RB41	0	0	0
89144	0.121069	0	-0.718971	-0.346007	0.904348	0.94892	-0.258413	Acidobacteria	Acidobacteria-6	iii1-15	0	0	0
4346058	0.116407	0.00298557	-0.596284	0.68914	-0.0625389	0.186691	0.425051	Acidobacteria	[Chloracidobacteria]	RB41	0	0	0
4483956	0.106509	0.00337666	0.665559	-0.224644	-0.407369	-0.559362	-0.0606292	Acidobacteria	[Chloracidobacteria]	RB41	0	0	0
4091471	0.106312	0.00298557	-0.29454	0.394741	-0.233405	-0.0472259	0.622149	Acidobacteria	Acidobacteria-6	iii1-15	0	0	0
1128545	0.10365	0.0434646	0.632285	-0.481527	-0.0750168	-0.30665	-0.445822	Acidobacteria	[Chloracidobacteria]	RB41	0	0	0
223520	0.102399	0.00336944	-0.811779	-0.210438	0.823085	0.928234	-0.05887	Acidobacteria	Acidobacteria-6	iii1-15	0	0	0
4053780	0.0975325	3.42776e-05	0.409375	-0.370155	0.0355127	-0.138717	-0.411841	Acidobacteria	[Chloracidobacteria]	RB41	0	0	0
4447049	0.0898964	0.00445238	0.40045	-0.35384	0.0594004	-0.119511	-0.472948	Acidobacteria	[Chloracidobacteria]	RB41	Ellin6075	0	0
3709	0.0883126	0.0448371	0.419551	-0.164577	-0.186862	-0.304227	-0.174931	Acidobacteria	Acidobacteriia	Acidobacteriales	Koribacteraceae	0	0
857113	0.0879332	0.0224363	-0.778423	-0.28615	0.867594	0.947437	-0.131113	Acidobacteria	Acidobacteriia	Acidobacteriales	Acidobacteriaceae	0	0
336433	0.0790259	0	-0.727544	-0.256587	0.798548	0.876608	-0.10753	Acidobacteria	Acidobacteria-6	iii1-15	0	0	0
89699	0.0774069	9.43218e-06	-0.0832657	0.278389	-0.367836	-0.225814	0.675431	Acidobacteria	Acidobacteria-6	iii1-15	0	0	0
770004	0.0762696	0.00625741	-0.0415582	0.561799	-0.601386	-0.417109	0.771615	Acidobacteria	iii1-8	DS-18	0	0	0
211678	0.0727117	0	-0.275552	0.0895375	-0.0231862	0.102445	0.489098	Acidobacteria	Acidobacteria-6	iii1-15	0	0	0
4317542	0.0707045	0.00683176	-0.140567	0.495404	-0.244688	-0.12892	0.205224	Acidobacteria	iii1-8	DS-18	0	0	0
509505	0.0665653	0.00159683	0.437817	-0.391739	0.0248516	-0.157427	-0.414551	Acidobacteria	iii1-8	DS-18	0	0	0
675804	0.0644899	0	0.731779	-0.616819	-0.0226407	-0.308434	-0.59	Acidobacteria	Acidobacteria-6	iii1-15	0	0	0
1122202	0.0636487	0.00298557	0.429624	0.0455528	-0.49243	-0.52602	0.255293	Acidobacteria	[Chloracidobacteria]	RB41	0	0	0
587975	0.058776	0.0173825	-0.730211	-0.33625	0.859088	0.922897	-0.140524	Acidobacteria	[Chloracidobacteria]	RB41	0	0	0
605483	0.057967	0.00381547	0.417177	-0.0414094	-0.288648	-0.378414	-0.0912703	Acidobacteria	Acidobacteria-6	iii1-15	0	0	0
804187	0.0574111	0	-0.0959726	0.196736	-0.274532	-0.152854	0.586813	Acidobacteria	[Chloracidobacteria]	RB41	0	0	0
279384	0.0554224	1.15496e-05	-0.069786	0.220913	-0.353125	-0.218816	0.690052	Acidobacteria	[Chloracidobacteria]	RB41	0	0	0
1142597	0.0553541	0.000862728	0.530174	-0.382782	-0.0900269	-0.276542	-0.336954	Acidobacteria	[Chloracidobacteria]	RB41	0	0	0
606336	0.0552932	0.073184	0.336246	0.319583	-0.530572	-0.524834	0.167441	Acidobacteria	Acidobacteria-6	iii1-15	0	0	0
545378	0.0532663	0.0151678	0.0593422	0.615236	-0.62253	-0.47924	0.548088	Acidobacteria	iii1-8	32-20	0	0	0
142646	0.0519179	4.46585e-05	-0.0425703	0.328014	-0.443358	-0.297546	0.708122	Acidobacteria	[Chloracidobacteria]	RB41	0	0	0
1108390	0.0517412	6.39486e-05	0.446273	-0.269722	-0.0291773	-0.204187	-0.465452	Acidobacteria	[Chloracidobacteria]	RB41	0	0	0
4337461	0.0507013	0.000569064	0.117238	0.499701	-0.71028	-0.557998	0.796538	Acidobacteria	Acidobacteriia	Acidobacteriales	Koribacteraceae	0	0
322668	0.0502971	0	-0.591501	0.124574	0.307222	0.464206	0.285604	Acidobacteria	Acidobacteria-6	iii1-15	0	0	0
1722698	0.0498992	0.0186602	-0.471401	0.761358	-0.244466	0.00446599	0.513208	Acidobacteria	Acidobacteria-6	iii1-15	0	0	0
806063	0.0493013	0	0.0310078	0.676535	-0.707733	-0.527339	0.726972	Acidobacteria	[Chloracidobacteria]	RB41	Ellin6075	0	0
4335335	0.0463844	0.0172389	0.0406871	0.520262	-0.600495	-0.450954	0.65989	Acidobacteria	Acidobacteria-6	iii1-15	0	0	0
1135983	0.0426553	1.73244e-05	0.04668	0.146619	-0.297363	-0.22917	0.422053	Acidobacteria	Acidobacteriia	Acidobacteriales	Acidobacteriaceae	0	0
141861	0.0425486	0.010027	-0.0660619	0.678539	-0.470436	-0.324187	0.351051	Acidobacteria	[Chloracidobacteria]	RB41	Ellin6075	0	0
707755	0.0405721	0.00202658	0.47687	-0.133047	-0.390449	-0.468732	0.155232	Acidobacteria	Acidobacteria-6	iii1-15	0	0	0
2406106	0.0398072	0.00443375	0.453392	-0.355021	-0.0137513	-0.192373	-0.402537	Acidobacteria	[Chloracidobacteria]	RB41	0	0	0
1021582	0.0397422	0.000539288	-0.891787	0.0811634	0.714483	0.875013	-0.028379	Acidobacteria	Acidobacteriia	Acidobacteriales	Acidobacteriaceae	0	0
4309488	0.0395897	0	0.106204	0.224964	-0.443395	-0.358377	0.547326	Acidobacteria	[Chloracidobacteria]	RB41	0	0	0
612633	0.0393626	0.00255478	0.484296	-0.356337	-0.0824787	-0.252415	-0.298277	Acidobacteria	Acidobacteria-6	iii1-15	0	0	0
4409905	0.0377597	0	0.393383	-0.319088	0.0156617	-0.147715	-0.400532	Acidobacteria	[Chloracidobacteria]	RB41	Ellin6075	0	0
1141175	0.0375092	0.0011815	0.286502	0.215783	-0.582611	-0.532143	0.530856	Acidobacteria	Acidobacteria-6	iii1-15	0	0	0
817942	0.036781	0.00447533	0.650636	-0.459456	-0.0999349	-0.33282	-0.45255	Acidobacteria	[Chloracidobacteria]	RB41	0	0	0
4425840	0.0363948	0.00451703	0.564519	-0.432512	-0.0320445	-0.250096	-0.478215	Acidobacteria	[Chloracidobacteria]	RB41	Ellin6075	0	0
225522	0.0353647	0.0197356	-0.304942	0.801713	-0.356471	-0.147451	0.393086	Acidobacteria	Acidobacteria-6	iii1-15	0	0	0
4303395	0.0345116	0	-0.294336	-0.549595	0.690439	0.626292	-0.326587	Acidobacteria	[Chloracidobacteria]	RB41	0	0	0
551166	0.0344434	0.0286745	-0.89455	0.0111616	0.72874	0.889623	0.0367114	Acidobacteria	iii1-8	DS-18	0	0	0
24040	0.0314916	0.00153164	-0.222908	0.682815	-0.264026	-0.115319	0.166095	Acidobacteria	Acidobacteriia	Acidobacteriales	Acidobacteriaceae	0	0
4397258	0.0310274	0.0208458	-0.0579814	0.492492	-0.390036	-0.263578	0.391284	Acidobacteria	[Chloracidobacteria]	RB41	Ellin6075	0	0
212863	0.0309699	0.0165523	0.00255351	0.571227	-0.629479	-0.456229	0.737673	Acidobacteria	Acidobacteria-5	0	0	0	0
215477	0.0303832	0	0.00179714	0.269013	-0.440314	-0.312106	0.690684	Acidobacteria	Acidobacteria-6	iii1-15	0	0	0
4401528	0.0292502	0.00489855	-0.056123	0.361493	-0.361883	-0.238379	0.49545	Acidobacteria	[Chloracidobacteria]	RB41	Ellin6075	0	0
226288	0.028868	0.0259258	0.314018	0.168462	-0.608733	-0.559478	0.601466	Acidobacteria	Acidobacteria-6	iii1-15	0	0	0
4418269	0.0285156	0.00298557	0.0694531	0.485141	-0.605744	-0.465432	0.661688	Acidobacteria	[Chloracidobacteria]	RB41	Ellin6075	0	0
209520	0.0281482	0.000602764	-0.797562	-0.106843	0.686119	0.823986	0.101898	Acidobacteria	[Chloracidobacteria]	RB41	Ellin6075	0	0
819599	0.027286	0.00409244	-0.396282	0.0892143	0.0489657	0.204946	0.559235	Acidobacteria	Acidobacteria-6	iii1-15	mb2424	0	0
349776	0.026714	0.000339174	0.517945	-0.523118	0.079344	-0.149359	-0.530137	Acidobacteria	[Chloracidobacteria]	RB41	Ellin6075	0	0
1138433	0.0266194	6.45561e-05	-0.596649	0.318582	0.18175	0.371477	0.336749	Acidobacteria	Acidobacteriia	Acidobacteriales	Acidobacteriaceae	0	0
547608	0.0251571	0	0.410402	-0.149869	-0.37807	-0.429837	0.281594	Acidobacteria	[Chloracidobacteria]	RB41	0	0	0
279590	0.0249566	0.0191615	-0.533536	0.492786	-0.0620937	0.169573	0.560735	Acidobacteria	Acidobacteria-6	iii1-15	0	0	0
313245	0.0245776	1.34745e-05	0.127675	0.147411	-0.402153	-0.335977	0.509237	Acidobacteria	Acidobacteria-6	iii1-15	0	0	0
4334886	0.024102	0.00794461	-0.223292	0.883513	-0.551567	-0.319787	0.586779	Acidobacteria	Acidobacteria-6	iii1-15	0	0	0
100705	0.0236376	0	0.0696252	0.214376	-0.366801	-0.28986	0.45156	Acidobacteria	Acidobacteria-6	iii1-15	0	0	0
1925460	0.0225896	0.00215299	0.490456	-0.233424	-0.19684	-0.338872	-0.201307	Acidobacteria	Acidobacteria-6	iii1-15	0	0	0
113400	0.0215291	0.00247226	-0.0306218	0.527124	-0.303109	-0.219045	0.0818512	Acidobacteria	[Chloracidobacteria]	RB41	Ellin6075	0	0
4440607	0.0198034	0.00245663	0.369311	-0.0544836	-0.376825	-0.415805	0.233489	Acidobacteria	[Chloracidobacteria]	RB41	0	0	0
2352981	0.0184365	0.10977	0.156397	0.477008	-0.486814	-0.423596	0.213189	Acidobacteria	Acidobacteria-6	iii1-15	0	0	0
4316328	0.0178971	0.0288819	0.465291	-0.102276	-0.341624	-0.432309	0.0203984	Acidobacteria	Acidobacteria-6	iii1-15	0	0	0
697708	0.0176792	0.0346982	0.542529	-0.437784	-0.00531039	-0.221983	-0.491007	Acidobacteria	Acidobacteriia	Acidobacteriales	Koribacteraceae	Candidatus Koribacter	0
4361327	0.0176672	0.00622485	0.314813	-0.16463	0.00802147	-0.126136	-0.431144	Acidobacteria	[Chloracidobacteria]	RB41	Ellin6075	0	0
4421369	0.0169801	0.00859824	-0.413253	0.00586365	0.158943	0.291139	0.441528	Acidobacteria	[Chloracidobacteria]	RB41	Ellin6075	0	0
1785533	0.0163995	0	0.382953	-0.0172633	-0.199239	-0.304177	-0.268937	Acidobacteria	Acidobacteria-6	iii1-15	0	0	0
1137927	0.0161264	0.0432869	0.0660075	-0.624526	0.475584	0.324775	-0.435548	Acidobacteria	[Chloracidobacteria]	RB41	Ellin6075	0	0
1126881	0.0158585	0.0059134	0.281959	-0.473086	0.246105	0.065615	-0.522447	Acidobacteria	iii1-8	DS-18	0	0	0
825595	0.0155245	0.0301441	0.723875	-0.439508	-0.214778	-0.443976	-0.351353	Acidobacteria	[Chloracidobacteria]	RB41	0	0	0
586275	0.0154899	0.00298557	-0.71278	-0.331852	0.860731	0.915994	-0.185352	Acidobacteria	iii1-8	DS-18	0	0	0
1132655	0.015175	0	-0.831732	-0.0907106	0.768726	0.894045	-0.0488604	Acidobacteria	[Chloracidobacteria]	RB41	Ellin6075	0	0
358489	0.015168	0.00237602	0.603585	-0.39542	-0.12941	-0.335152	-0.373176	Acidobacteria	Acidobacteria-6	iii1-15	mb2424	0	0
4446019	0.0145929	0.001742	-0.0929855	0.529094	-0.276208	-0.173203	0.140052	Acidobacteria	Acidobacteria-6	iii1-15	0	0	0
4297077	0.0137346	0	0.594901	-0.56526	0.0397536	-0.208101	-0.533498	Acidobacteria	[Chloracidobacteria]	RB41	0	0	0
216925	0.0134233	0.00892207	-0.179739	0.104794	-0.104508	0.0040704	0.470975	Acidobacteria	[Chloracidobacteria]	RB41	0	0	0
2068089	0.0133464	0.127571	-0.25469	0.487437	-0.300865	-0.115464	0.579594	Acidobacteria	Acidobacteria-6	CCU21	0	0	0
4393662	0.0125473	0.0202594	-0.4805	0.076158	0.108223	0.283156	0.603957	Acidobacteria	Acidobacteria-6	iii1-15	0	0	0
1777154	0.0108216	0.0190498	-0.084582	0.590121	-0.36985	-0.243361	0.265724	Acidobacteria	Acidobacteria-5	0	0	0	0
4413490	0.010592	0.0072371	-0.80856	0.114659	0.559249	0.731444	0.131344	Acidobacteria	Acidobacteria-6	iii1-15	0	0	0
4461506	0.0102175	0.000875915	-0.712885	-0.199531	0.6997	0.800364	0.0233574	Acidobacteria	[Chloracidobacteria]	RB41	0	0	0
659493	0.00997328	0.000900902	0.434255	-0.0779682	-0.416169	-0.470028	0.228693	Acidobacteria	[Chloracidobacteria]	45597	0	0	0
4451552	0.00940087	0.040193	-0.516626	0.129362	0.225271	0.37531	0.32505	Acidobacteria	[Chloracidobacteria]	RB41	Ellin6075	0	0
141698	0.00874649	0	-0.307488	0.154522	-0.0139669	0.119405	0.444195	Acidobacteria	[Chloracidobacteria]	RB41	Ellin6075	0	0
249138	0.00843256	0.00298557	0.452967	-0.341288	-0.118544	-0.263565	-0.169143	Acidobacteria	[Chloracidobacteria]	RB41	0	0	0
219034	0.00839327	0.0150296	-0.164249	0.553544	-0.292895	-0.153985	0.290408	Acidobacteria	Acidobacteria-6	iii1-15	0	0	0
676787	0.00820709	0.0208348	-0.104709	0.573399	-0.443253	-0.282967	0.504282	Acidobacteria	Acidobacteria-6	iii1-15	0	0	0
4356723	0.00675652	0.000124619	0.232424	0.112744	-0.440491	-0.406673	0.43706	Acidobacteria	[Chloracidobacteria]	RB41	0	0	0
4380575	0.0057717	0	0.614147	-0.520826	-0.0448302	-0.276096	-0.429084	Acidobacteria	[Chloracidobacteria]	RB41	0	0	0
4330293	0.00426017	0.0114512	0.200864	0.406271	-0.530328	-0.468955	0.32274	Acidobacteria	[Chloracidobacteria]	RB41	0	0	0
322919	0.00401397	0	-0.0474759	0.26555	-0.376624	-0.247009	0.641775	Acidobacteria	Acidobacteria-6	iii1-15	0	0	0
752799	0.0034572	0.0172539	-0.241203	0.629176	-0.310563	-0.135645	0.386048	Acidobacteria	Acidobacteria-6	iii1-15	0	0	0
670837	3.44732	0	-0.710927	-0.36793	0.882537	0.931809	-0.193004	Actinobacteria	Thermoleophilia	Solirubrobacterales	0	0	0
4405848	3.39462	5.77481e-06	-0.581389	-0.401063	0.804578	0.823265	-0.222157	Actinobacteria	Actinobacteria	Actinomycetales	Pseudonocardiaceae	0	0
1011380	1.50211	0	-0.732503	-0.188964	0.708261	0.814316	0.0281157	Actinobacteria	Thermoleophilia	Solirubrobacterales	Conexibacteraceae	0	0
332788	0.935429	0.000149943	-0.839995	0.0843339	0.622188	0.789525	0.0843543	Actinobacteria	Thermoleophilia	Gaiellales	Gaiellaceae	0	0
580290	0.725676	0.00298557	-0.659232	-0.386143	0.878322	0.906892	-0.262361	Actinobacteria	Thermoleophilia	Solirubrobacterales	0	0	0
4474264	0.67207	0	-0.472948	-0.444457	0.747071	0.73847	-0.244175	Actinobacteria	Actinobacteria	Actinomycetales	Pseudonocardiaceae	0	0
1009717	0.626579	0.0165993	0.484227	-0.34101	-0.079994	-0.251535	-0.324601	Actinobacteria	Thermoleophilia	Gaiellales	Gaiellaceae	0	0
255018	0.552738	0.00892207	-0.700207	-0.391096	0.890854	0.933882	-0.203448	Actinobacteria	Rubrobacteria	Rubrobacterales	Rubrobacteraceae	Rubrobacter	0
1146405	0.521677	0.0177402	0.374593	0.43868	-0.711146	-0.670075	0.363417	Actinobacteria	Acidimicrobiia	Acidimicrobiales	0	0	0
4466061	0.498294	0	0.58144	-0.61419	0.117907	-0.146779	-0.628116	Actinobacteria	Rubrobacteria	Rubrobacterales	Rubrobacteraceae	Rubrobacter	0
257321	0.403552	0.000766292	0.649149	-0.491726	-0.133403	-0.352982	-0.326242	Actinobacteria	Thermoleophilia	Gaiellales	Gaiellaceae	0	0
257224	0.370765	0.0059596	0.493524	-0.457964	0.0562786	-0.157522	-0.513053	Actinobacteria	Thermoleophilia	Gaiellales	Gaiellaceae	0	0
223743	0.365446	0.000126604	0.509982	-0.160668	-0.215303	-0.363942	-0.29368	Actinobacteria	Thermoleophilia	Solirubrobacterales	0	0	0
1138731	0.349418	0	-0.739966	-0.326141	0.888118	0.946273	-0.203973	Actinobacteria	Thermoleophilia	Solirubrobacterales	0	0	0
1140357	0.340994	0.00243617	0.625765	-0.355129	-0.163395	-0.370122	-0.390263	Actinobacteria	Acidimicrobiia	Acidimicrobiales	0	0	0
876717	0.323756	0.00364577	0.446281	-0.370949	0.0164963	-0.167954	-0.439366	Actinobacteria	Thermoleophilia	Solirubrobacterales	Patulibacteraceae	0	0
1123837	0.299254	0	0.535522	-0.508602	0.00300512	-0.209441	-0.402076	Actinobacteria	Rubrobacteria	Rubrobacterales	Rubrobacteraceae	Rubrobacter	0
88360	0.273179	0.00639399	0.0611246	-0.554868	0.459037	0.312049	-0.479342	Actinobacteria	Thermoleophilia	Gaiellales	Gaiellaceae	0	0
3334372	0.263321	0.00298557	0.523442	-0.488829	0.0614348	-0.165728	-0.54418	Actinobacteria	Thermoleophilia	Gaiellales	Gaiellaceae	0	0
239437	0.250344	0.000439119	0.564639	-0.430728	-0.0307322	-0.249361	-0.483984	Actinobacteria	Thermoleophilia	Gaiellales	Gaiellaceae	0	0
123077	0.216737	0.0315395	0.252547	-0.692631	0.428047	0.213199	-0.605222	Actinobacteria	Thermoleophilia	Gaiellales	Gaiellaceae	0	0
217548	0.21394	0	0.424993	-0.379743	0.0331167	-0.146782	-0.42464	Actinobacteria	Thermoleophilia	Solirubrobacterales	0	0	0
113760	0.209092	0	0.546108	-0.346112	-0.0112118	-0.232491	-0.606744	Actinobacteria	Actinobacteria	Actinomycetales	Nocardioidaceae	0	0
700130	0.194428	0.0059596	-0.654599	-0.419758	0.902915	0.923214	-0.285565	Actinobacteria	Actinobacteria	Actinomycetales	0	0	0
4464810	0.193831	0	-0.497455	0.589589	-0.0809435	0.135565	0.403861	Actinobacteria	Thermoleophilia	Gaiellales	Gaiellaceae	0	0
957362	0.190816	0.000121731	0.249763	0.0863522	-0.421773	-0.400368	0.392734	Actinobacteria	Thermoleophilia	Solirubrobacterales	0	0	0
4440462	0.179938	0.00298557	0.260827	0.0948397	-0.476946	-0.442952	0.491263	Actinobacteria	MB-A2-108	0319-7L14	0	0	0
4321464	0.177635	0	0.423624	-0.410044	0.0642648	-0.123542	-0.455921	Actinobacteria	Thermoleophilia	Gaiellales	Gaiellaceae	0	0
4325519	0.177103	0.0245476	0.62131	-0.336177	-0.184057	-0.383084	-0.357209	Actinobacteria	Actinobacteria	Actinomycetales	Geodermatophilaceae	Modestobacter	0
999784	0.176867	0.00729977	0.45885	-0.404532	0.0263465	-0.165112	-0.443253	Actinobacteria	Thermoleophilia	Gaiellales	Gaiellaceae	0	0
4426289	0.167997	0.0475019	0.406614	-0.32073	-0.0165825	-0.175264	-0.347701	Actinobacteria	Thermoleophilia	Solirubrobacterales	Patulibacteraceae	0	0
1146183	0.16693	0	-0.533237	-0.478933	0.838323	0.828729	-0.295453	Actinobacteria	Actinobacteria	Actinomycetales	Geodermatophilaceae	Geodermatophilus	0
873887	0.149143	0.00188638	-0.310853	-0.0152291	0.218987	0.287082	0.120331	Actinobacteria	Thermoleophilia	Solirubrobacterales	Solirubrobacteraceae	0	0
759692	0.149084	0	-0.741531	-0.135498	0.774978	0.860441	-0.185049	Actinobacteria	Acidimicrobiia	Acidimicrobiales	0	0	0
4335437	0.148801	0.00892207	0.411117	-0.433691	0.0577661	-0.121073	-0.383598	Actinobacteria	Thermoleophilia	Solirubrobacterales	Solirubrobacteraceae	0	0
4470139	0.133325	0.000765481	0.404676	-0.341397	0.0245253	-0.145576	-0.414581	Actinobacteria	Actinobacteria	Actinomycetales	Geodermatophilaceae	0	0
4359362	0.132278	0	0.148763	0.119309	-0.398569	-0.341454	0.495914	Actinobacteria	Acidimicrobiia	Acidimicrobiales	0	0	0
88335	0.128413	0	0.412747	-0.422973	0.0702316	-0.113973	-0.431061	Actinobacteria	Thermoleophilia	Solirubrobacterales	0	0	0
368027	0.125905	0	0.461407	-0.406787	0.0359175	-0.159678	-0.468285	Actinobacteria	Thermoleophilia	Gaiellales	Gaiellaceae	0	0
4325163	0.124793	0	-0.278419	0.690513	-0.217437	-0.0595683	0.155724	Actinobacteria	Actinobacteria	Actinomycetales	Nocardioidaceae	Aeromicrobium	0
1639775	0.123028	0.0059596	0.360819	-0.428781	0.127462	-0.0519207	-0.456035	Actinobacteria	MB-A2-108	0319-7L14	0	0	0
4305234	0.118472	0.000714209	0.579942	-0.441617	-0.0599914	-0.275324	-0.430088	Actinobacteria	Actinobacteria	Actinomycetales	Propionibacteriaceae	0	0
238700	0.113136	0.00257024	0.506631	0.0693824	-0.647124	-0.66593	0.439152	Actinobacteria	Rubrobacteria	Rubrobacterales	Rubrobacteraceae	Rubrobacter	0
356027	0.109316	0.0545557	0.513731	-0.349952	-0.0664153	-0.255058	-0.404401	Actinobacteria	Thermoleophilia	Gaiellales	Gaiellaceae	0	0
250268	0.107892	0.00869485	0.46504	-0.331631	-0.0482145	-0.222059	-0.37471	Actinobacteria	Thermoleophilia	Gaiellales	Gaiellaceae	0	0
551344	0.107589	1.73244e-05	-0.44953	-0.316395	0.501558	0.555627	0.12528	Actinobacteria	Thermoleophilia	Gaiellales	Gaiellaceae	0	0
4403247	0.107498	9.19844e-06	0.650046	-0.619485	0.0713538	-0.208474	-0.647346	Actinobacteria	Rubrobacteria	Rubrobacterales	Rubrobacteraceae	Rubrobacter	0
1110625	0.104872	0.000993861	0.775945	-0.445947	-0.164405	-0.432895	-0.567924	Actinobacteria	Thermoleophilia	Solirubrobacterales	0	0	0
4351616	0.104459	0.000395822	0.0396679	-0.621222	0.546317	0.384027	-0.556437	Actinobacteria	Actinobacteria	Actinomycetales	Pseudonocardiaceae	0	0
3142375	0.103047	0.00179442	0.46671	-0.261762	-0.194486	-0.32517	-0.12133	Actinobacteria	Thermoleophilia	Gaiellales	Gaiellaceae	0	0
1142404	0.101605	5.77481e-06	0.525409	-0.687148	0.209895	-0.0558519	-0.63821	Actinobacteria	Thermoleophilia	Solirubrobacterales	0	0	0
240881	0.10044	0	0.575197	-0.430615	-0.101124	-0.301529	-0.336793	Actinobacteria	Thermoleophilia	Gaiellales	Gaiellaceae	0	0
4429835	0.0951472	0.0130809	-0.0370782	-0.69489	0.670491	0.505928	-0.601044	Actinobacteria	Thermoleophilia	Solirubrobacterales	0	0	0
966091	0.0924385	0.0381361	0.578181	-0.298725	-0.172281	-0.357926	-0.348907	Actinobacteria	Actinobacteria	Actinomycetales	Geodermatophilaceae	Modestobacter	0
223139	0.0879358	0.00436192	0.105474	0.477005	-0.379428	-0.328493	0.0583371	Actinobacteria	Acidimicrobiia	Acidimicrobiales	0	0	0
957360	0.0849347	0.00298557	0.344868	0.371136	-0.724738	-0.662346	0.546049	Actinobacteria	Thermoleophilia	Gaiellales	Gaiellaceae	0	0
558911	0.0808478	0.00991352	0.103041	0.551439	-0.500801	-0.413235	0.254231	Actinobacteria	Actinobacteria	Actinomycetales	Nocardioidaceae	Kribbella	0
217880	0.0781749	4.61984e-05	0.399295	-0.282795	0.00986588	-0.156212	-0.447095	Actinobacteria	Thermoleophilia	Solirubrobacterales	0	0	0
588492	0.0778999	0	0.0213115	0.032533	-0.23962	-0.17279	0.487414	Actinobacteria	Thermoleophilia	Gaiellales	Gaiellaceae	0	0
4342881	0.0771996	1.73244e-05	0.225337	0.0666873	-0.408175	-0.379248	0.435547	Actinobacteria	MB-A2-108	0319-7L14	0	0	0
890516	0.0764677	0.0124499	0.491201	-0.137368	-0.361081	-0.455093	0.0619132	Actinobacteria	Actinobacteria	Actinomycetales	Frankiaceae	0	0
226762	0.075559	0.00707794	0.211194	0.297342	-0.59544	-0.511594	0.603672	Actinobacteria	MB-A2-108	0319-7L14	0	0	0
509881	0.0744212	0.00153164	-0.265494	0.835294	-0.336624	-0.153472	0.221398	Actinobacteria	Thermoleophilia	Solirubrobacterales	0	0	0
830922	0.0743811	0.00326493	0.272408	-0.688055	0.424463	0.201679	-0.642652	Actinobacteria	Rubrobacteria	Rubrobacterales	Rubrobacteraceae	Rubrobacter	0
267698	0.0741964	0.00723945	0.415333	-0.326394	0.0028633	-0.165739	-0.404193	Actinobacteria	Actinobacteria	Actinomycetales	Actinosynnemataceae	Lentzea	violacea
3011887	0.0709004	0.0014899	0.635121	-0.680856	0.0811271	-0.191927	-0.558644	Actinobacteria	Rubrobacteria	Rubrobacterales	Rubrobacteraceae	Rubrobacter	0
2579234	0.0707621	0.0196297	0.641883	-0.427447	-0.169513	-0.377543	-0.311209	Actinobacteria	Rubrobacteria	Rubrobacterales	Rubrobacteraceae	Rubrobacter	0
4387263	0.0702902	0	0.318346	-0.340516	0.111153	-0.0487227	-0.449805	Actinobacteria	Acidimicrobiia	Acidimicrobiales	0	0	0
222063	0.065245	0.028328	0.547497	-0.221472	-0.242591	-0.395796	-0.222313	Actinobacteria	Acidimicrobiia	Acidimicrobiales	0	0	0
4313541	0.065004	3.0799e-06	-0.787753	-0.232382	0.833119	0.925464	-0.101781	Actinobacteria	Acidimicrobiia	Acidimicrobiales	0	0	0
225485	0.0604326	0.0436367	0.579136	-0.109299	-0.400137	-0.52215	-0.0587385	Actinobacteria	Thermoleophilia	Gaiellales	Gaiellaceae	0	0
978664	0.0570867	0.000636767	0.647446	-0.492233	-0.0296622	-0.282261	-0.570542	Actinobacteria	Actinobacteria	Actinomycetales	Mycobacteriaceae	Mycobacterium	0
1081178	0.0567463	0	0.103625	-0.509918	0.384759	0.240602	-0.446999	Actinobacteria	Thermoleophilia	Solirubrobacterales	Conexibacteraceae	0	0
204862	0.0555607	0	0.248705	0.486502	-0.446493	-0.438094	-0.0814483	Actinobacteria	Thermoleophilia	Gaiellales	Gaiellaceae	0	0
4387725	0.0545239	0.0203242	0.353641	-0.340891	0.0359878	-0.115115	-0.340208	Actinobacteria	Actinobacteria	Actinomycetales	Nocardioidaceae	0	0
759415	0.0541446	0.000104468	-0.724005	-0.0105895	0.51729	0.672188	0.22961	Actinobacteria	Thermoleophilia	Solirubrobacterales	Conexibacteraceae	0	0
4476079	0.0536615	0.0103658	0.251974	0.0822993	-0.496905	-0.451784	0.573617	Actinobacteria	Thermoleophilia	Solirubrobacterales	0	0	0
4344786	0.0535109	0	-0.259667	0.73512	-0.250058	-0.0923234	0.136478	Actinobacteria	Thermoleophilia	Gaiellales	Gaiellaceae	0	0
996116	0.0532462	5.8408e-05	0.29349	-0.200552	-0.020971	-0.134238	-0.270827	Actinobacteria	Actinobacteria	Actinomycetales	Nocardioidaceae	0	0
831520	0.0504659	0.0014899	0.521938	-0.625249	0.146468	-0.100393	-0.562201	Actinobacteria	Rubrobacteria	Rubrobacterales	Rubrobacteraceae	Rubrobacter	0
137956	0.0497434	0.0459509	0.552469	-0.111468	-0.313041	-0.451427	-0.210822	Actinobacteria	Actinobacteria	Actinomycetales	Streptomycetaceae	Streptomyces	0
1138092	0.0490345	0.047005	-0.18809	-0.459498	0.625796	0.530481	-0.505755	Actinobacteria	Actinobacteria	Actinomycetales	Pseudonocardiaceae	0	0
141167	0.0465584	0.000722142	-0.11811	0.565512	-0.323511	-0.195845	0.255038	Actinobacteria	Thermoleophilia	Gaiellales	Gaiellaceae	0	0
580190	0.0464516	0	0.543161	-0.68446	0.203053	-0.068526	-0.661076	Actinobacteria	Rubrobacteria	Rubrobacterales	Rubrobacteraceae	Rubrobacter	0
868209	0.0454309	0.0047088	0.277673	0.341751	-0.464836	-0.45559	0.0980061	Actinobacteria	Acidimicrobiia	Acidimicrobiales	0	0	0
1107601	0.0454232	0.00715739	0.693384	-0.51824	-0.109637	-0.355262	-0.436506	Actinobacteria	Rubrobacteria	Rubrobacterales	Rubrobacteraceae	Rubrobacter	0
239739	0.0435486	0.00445238	0.643568	-0.622769	0.130508	-0.165531	-0.771583	Actinobacteria	Actinobacteria	Actinomycetales	Nocardioidaceae	0	0
219330	0.0435464	0.000545151	0.254189	0.171804	-0.545155	-0.490115	0.56492	Actinobacteria	Thermoleophilia	Solirubrobacterales	0	0	0
542933	0.0431185	0.0214077	-0.239063	0.784813	-0.351091	-0.172296	0.270513	Actinobacteria	Acidimicrobiia	Acidimicrobiales	EB1017	0	0
1634493	0.0418673	0.00114789	0.576637	-0.358539	-0.152348	-0.340581	-0.313487	Actinobacteria	Actinobacteria	Actinomycetales	Nocardioidaceae	Aeromicrobium	0
4444121	0.0417665	0.00094837	0.675855	-0.575659	0.0436958	-0.240989	-0.691605	Actinobacteria	Thermoleophilia	Gaiellales	Gaiellaceae	0	0
4310483	0.0399101	8.66221e-06	-0.499403	-0.261328	0.505444	0.577525	0.142444	Actinobacteria	Actinobacteria	Actinomycetales	Pseudonocardiaceae	0	0
1024572	0.0388	0.00271931	0.490404	-0.182842	-0.178812	-0.329417	-0.312059	Actinobacteria	Acidimicrobiia	Acidimicrobiales	0	0	0
4390723	0.0374434	0.0148124	0.201078	0.37019	-0.553082	-0.482449	0.425077	Actinobacteria	Actinobacteria	Actinomycetales	Mycobacteriaceae	Mycobacterium	0
822381	0.0373022	0.0352113	-0.0182621	0.560754	-0.527343	-0.377529	0.548936	Actinobacteria	Actinobacteria	Actinomycetales	Nocardioidaceae	Aeromicrobium	0
1137286	0.0371367	8.46971e-05	0.292918	-0.152058	-0.020566	-0.13632	-0.335546	Actinobacteria	Actinobacteria	Actinomycetales	Geodermatophilaceae	0	0
1013967	0.0369282	0.00723453	0.457639	-0.379312	0.0113758	-0.176021	-0.438723	Actinobacteria	Thermoleophilia	Gaiellales	Gaiellaceae	0	0
247331	0.0369205	0.0330874	0.430558	-0.277316	-0.0657363	-0.221415	-0.336192	Actinobacteria	Thermoleophilia	Gaiellales	Gaiellaceae	0	0
823633	0.0368036	0.0414894	0.397259	-0.0135668	-0.45309	-0.481884	0.305216	Actinobacteria	Actinobacteria	Actinomycetales	Mycobacteriaceae	Mycobacterium	0
242006	0.0365308	0	0.494874	-0.592919	0.179092	-0.0680698	-0.629231	Actinobacteria	Thermoleophilia	Gaiellales	Gaiellaceae	0	0
253622	0.0347461	0.00100489	0.483813	-0.401178	-0.0229251	-0.20964	-0.379896	Actinobacteria	Thermoleophilia	Gaiellales	Gaiellaceae	0	0
254205	0.0343617	0.00268539	0.550701	-0.305563	-0.0846231	-0.28621	-0.494456	Actinobacteria	Actinobacteria	Actinomycetales	Actinosynnemataceae	0	0
4341662	0.034084	0.0321161	0.502615	-0.353524	-0.0919103	-0.267095	-0.316251	Actinobacteria	Thermoleophilia	Solirubrobacterales	0	0	0
994823	0.0335549	0.0148447	0.40688	-0.439726	0.0766774	-0.10611	-0.412293	Actinobacteria	Thermoleophilia	Solirubrobacterales	Patulibacteraceae	0	0
240715	0.0333534	2.30992e-05	0.0288383	0.125022	-0.305945	-0.225836	0.507336	Actinobacteria	Thermoleophilia	Solirubrobacterales	0	0	0
902698	0.03219	2.8874e-05	-0.635211	-0.126047	0.530375	0.647621	0.174457	Actinobacteria	Actinobacteria	Actinomycetales	Nocardioidaceae	0	0
4369416	0.0320572	0.00340103	0.0894522	0.418373	-0.439687	-0.358815	0.313264	Actinobacteria	Actinobacteria	Actinomycetales	Micrococcaceae	0	0
1140359	0.0316005	0	-0.58469	-0.404863	0.898968	0.888572	-0.436448	Actinobacteria	Acidimicrobiia	Acidimicrobiales	0	0	0
564610	0.0313819	0.011873	0.31542	0.26143	-0.342272	-0.385478	-0.163784	Actinobacteria	Thermoleophilia	Gaiellales	Gaiellaceae	0	0
237357	0.0313447	0.00892207	0.294143	-0.429325	0.18677	0.0178261	-0.463405	Actinobacteria	Rubrobacteria	Rubrobacterales	Rubrobacteraceae	Rubrobacter	0
4339286	0.0307215	0.0582563	0.0700273	-0.563205	0.44438	0.298646	-0.450969	Actinobacteria	Thermoleophilia	Gaiellales	Gaiellaceae	0	0
247758	0.027899	0	-0.213434	0.148653	-0.0124133	0.0788215	0.259437	Actinobacteria	Actinobacteria	Actinomycetales	Nocardioidaceae	Kribbella	0
1110021	0.0275132	0	0.566512	-0.639191	0.140597	-0.123479	-0.619008	Actinobacteria	Actinobacteria	Actinomycetales	Geodermatophilaceae	Modestobacter	0
4332665	0.0271918	0	0.296284	-0.220039	-0.0935771	-0.183381	-0.0765117	Actinobacteria	Actinobacteria	Actinomycetales	Sporichthyaceae	0	0
130710	0.0269795	0.00250253	0.417802	-0.226009	-0.0814538	-0.229083	-0.341599	Actinobacteria	Actinobacteria	Actinomycetales	Micrococcaceae	0	0
1682858	0.0258984	0	0.355349	-0.498497	0.168038	-0.0183763	-0.448909	Actinobacteria	Thermoleophilia	Gaiellales	Gaiellaceae	0	0
160337	0.0251358	0.0151259	-0.136183	0.57207	-0.427609	-0.258313	0.531813	Actinobacteria	Actinobacteria	Actinomycetales	Frankiaceae	0	0
4484352	0.0239079	0.00372762	-0.693396	0.10144	0.363447	0.548798	0.386579	Actinobacteria	Actinobacteria	Actinomycetales	Pseudonocardiaceae	0	0
106874	0.0228396	0.00298557	0.173162	0.268899	-0.209153	-0.232695	-0.20682	Actinobacteria	Thermoleophilia	Solirubrobacterales	0	0	0
523593	0.0226424	0.000467652	-0.0639053	0.468785	-0.221656	-0.146151	0.0317342	Actinobacteria	Actinobacteria	Actinomycetales	Streptomycetaceae	Streptomyces	0
203418	0.0216282	0.0014899	0.172114	0.424299	-0.504796	-0.439892	0.295219	Actinobacteria	Thermoleophilia	Solirubrobacterales	Solirubrobacteraceae	0	0
1108925	0.0214204	0.0218931	0.498283	-0.174091	-0.301184	-0.415897	-0.0465844	Actinobacteria	Thermoleophilia	Solirubrobacterales	Conexibacteraceae	0	0
572991	0.0212244	0.00865459	0.563392	-0.473472	-0.0325346	-0.247719	-0.419962	Actinobacteria	Thermoleophilia	Solirubrobacterales	0	0	0
73544	0.0203649	0.00550479	0.359205	-0.145941	-0.0983562	-0.218652	-0.290595	Actinobacteria	Actinobacteria	Actinomycetales	Frankiaceae	0	0
321721	0.0196757	0.00154132	-0.200577	0.557156	-0.266232	-0.120002	0.294691	Actinobacteria	Actinobacteria	Actinomycetales	Nocardioidaceae	Aeromicrobium	0
4308302	0.0192322	0.00152817	0.105147	0.412772	-0.559235	-0.446103	0.575485	Actinobacteria	Thermoleophilia	Gaiellales	Gaiellaceae	0	0
876066	0.0190932	0.031015	0.364784	-0.189943	-0.0778204	-0.204929	-0.292087	Actinobacteria	Thermoleophilia	Solirubrobacterales	0	0	0
4372310	0.0187812	0	0.0629924	0.0602673	-0.287906	-0.225423	0.482208	Actinobacteria	Thermoleophilia	Gaiellales	Gaiellaceae	0	0
1119224	0.0183503	0.00298557	0.356877	-0.456092	0.148208	-0.0347079	-0.461242	Actinobacteria	Rubrobacteria	Rubrobacterales	Rubrobacteraceae	Rubrobacter	0
112266	0.018133	0.0516249	-0.649799	0.374667	0.237032	0.42943	0.236069	Actinobacteria	Actinobacteria	Actinomycetales	Microbacteriaceae	Cryocola	0
154003	0.0177143	0.00766148	0.783154	-0.409624	-0.396695	-0.594658	-0.0748082	Actinobacteria	Actinobacteria	Actinomycetales	Microbacteriaceae	Microbacterium	0
248375	0.0172659	0.0065791	0.615061	-0.413538	-0.214081	-0.396374	-0.169238	Actinobacteria	MB-A2-108	0	0	0	0
616219	0.0160565	2.8874e-05	0.124968	0.0284139	-0.299721	-0.259314	0.428658	Actinobacteria	MB-A2-108	0319-7L14	0	0	0
966113	0.0158068	0.0102347	0.0968065	0.519864	-0.635275	-0.499407	0.630993	Actinobacteria	Acidimicrobiia	Acidimicrobiales	0	0	0
364805	0.0155592	0.00881273	0.363723	-0.271484	-0.0202162	-0.161235	-0.318763	Actinobacteria	Actinobacteria	Actinomycetales	Geodermatophilaceae	0	0
226395	0.0152895	0.0024823	0.608557	-0.333305	-0.15802	-0.359999	-0.397782	Actinobacteria	Acidimicrobiia	Acidimicrobiales	0	0	0
136560	0.015196	0	-0.726443	0.395255	0.347466	0.536951	0.0980197	Actinobacteria	Actinobacteria	Actinomycetales	Micrococcaceae	Arthrobacter	0
131131	0.0136078	0.0298612	0.40936	-0.335441	0.00328432	-0.162304	-0.381098	Actinobacteria	Actinobacteria	Actinomycetales	Microbacteriaceae	0	0
4327844	0.0134684	4.29711e-05	0.0461765	-0.442534	0.41037	0.279862	-0.48312	Actinobacteria	Thermoleophilia	Solirubrobacterales	Solirubrobacteraceae	0	0
511572	0.0126481	0.00675799	-0.244847	-0.533396	0.72137	0.6242	-0.521718	Actinobacteria	Rubrobacteria	Rubrobacterales	Rubrobacteraceae	Rubrobacter	0
567569	0.0124191	0.0172161	0.473103	-0.377091	-0.0298541	-0.210831	-0.374031	Actinobacteria	Thermoleophilia	Gaiellales	Gaiellaceae	0	0
131414	0.0123599	0.00288511	0.0995498	0.323313	-0.45399	-0.367845	0.454445	Actinobacteria	Actinobacteria	Actinomycetales	Microbacteriaceae	Salinibacterium	0
1132745	0.0115371	0	0.10119	-0.0823519	-0.224246	-0.191868	0.443922	Actinobacteria	Thermoleophilia	Gaiellales	Gaiellaceae	0	0
1000512	0.011088	6.45561e-05	-0.639192	0.368459	0.164787	0.376331	0.396058	Actinobacteria	Thermoleophilia	Gaiellales	Gaiellaceae	0	0
4355810	0.0110836	0	0.227871	-0.351665	0.201431	0.053087	-0.469342	Actinobacteria	MB-A2-108	0319-7L14	0	0	0
407437	0.0110549	0	0.366778	-0.44663	0.0962219	-0.0746777	-0.369313	Actinobacteria	Thermoleophilia	Solirubrobacterales	Solirubrobacteraceae	0	0
1141809	0.00974476	0.00634192	-0.89702	0.0678991	0.675968	0.852096	0.0921022	Actinobacteria	Actinobacteria	Actinomycetales	Pseudonocardiaceae	0	0
4479100	0.00903167	0	-0.0945729	0.115035	-0.241684	-0.126938	0.614684	Actinobacteria	Thermoleophilia	Gaiellales	Gaiellaceae	0	0
3956474	0.00766118	0	0.314845	-0.595864	0.279485	0.0800573	-0.504112	Actinobacteria	MB-A2-108	0319-7L14	0	0	0
806333	0.00757829	0.00549404	0.441458	-0.331097	-0.0336532	-0.201754	-0.362932	Actinobacteria	Actinobacteria	Actinomycetales	Mycobacteriaceae	Mycobacterium	0
4308656	0.00729605	0.00436192	0.106037	0.431394	-0.39083	-0.333977	0.145546	Actinobacteria	Actinobacteria	Actinomycetales	Streptomycetaceae	Streptomyces	0
100260	0.00677189	0	0.106697	-0.30806	0.280697	0.158218	-0.474135	Actinobacteria	Actinobacteria	Actinomycetales	Intrasporangiaceae	Phycicoccus	0
55691	0.00670392	0.00174145	0.00920028	0.41621	-0.488659	-0.35592	0.594592	Actinobacteria	Actinobacteria	Actinomycetales	Pseudonocardiaceae	Amycolatopsis	0
145053	0.00601442	0.00359579	-0.180716	0.372776	-0.306036	-0.145771	0.596855	Actinobacteria	Actinobacteria	Actinomycetales	Geodermatophilaceae	0	0
249975	0.00565102	4.61984e-05	0.127508	-0.0408015	-0.242579	-0.218201	0.37936	Actinobacteria	Thermoleophilia	Solirubrobacterales	0	0	0
2984013	0.00542873	0.0174532	0.237428	0.400554	-0.689899	-0.592526	0.639037	Actinobacteria	Actinobacteria	Actinomycetales	Micrococcaceae	0	0
729697	0.00441295	0.0140485	-0.0148801	0.504541	-0.613751	-0.434262	0.824268	Actinobacteria	Thermoleophilia	Solirubrobacterales	Conexibacteraceae	Conexibacter	0
259094	0.00379079	0.0979959	-0.549249	0.678065	-0.117514	0.12925	0.477043	Actinobacteria	Actinobacteria	Actinomycetales	Frankiaceae	Kaistibacter	ginsenosidimutans
242929	0.00253526	0.00298557	0.435355	-0.503932	0.00459109	-0.163949	-0.210952	Actinobacteria	Thermoleophilia	Gaiellales	Gaiellaceae	0	0
2661155	0.0179268	0.0266264	-0.656013	0.326993	0.273075	0.459065	0.226044	Armatimonadetes	Chthonomonadetes	Chthonomonadales	Chthonomonadaceae	0	0
1133472	0.00895059	4.61984e-05	0.502924	-0.203737	-0.388172	-0.475012	0.192054	Armatimonadetes	0319-6E2	0	0	0	0
1012195	1.16044	0.00779305	0.425951	-0.29559	-0.0430885	-0.20311	-0.356712	Bacteroidetes	[Saprospirae]	[Saprospirales]	Chitinophagaceae	Segetibacter	0
543294	0.363102	0	-0.690677	-0.183295	0.638497	0.748327	0.103575	Bacteroidetes	[Saprospirae]	[Saprospirales]	Chitinophagaceae	0	0
648976	0.153909	0.0148124	0.432291	-0.354036	0.0306043	-0.153114	-0.467682	Bacteroidetes	[Saprospirae]	[Saprospirales]	Chitinophagaceae	Segetibacter	0
680449	0.102626	0.0033454	-0.831288	-0.144733	0.780251	0.904523	-0.00505496	Bacteroidetes	[Saprospirae]	[Saprospirales]	Chitinophagaceae	0	0
208800	0.0669496	0	0.116058	0.329687	-0.214572	-0.214152	-0.160507	Bacteroidetes	[Saprospirae]	[Saprospirales]	Chitinophagaceae	0	0
4333674	0.0495792	0.0116026	0.41341	-0.217281	-0.113325	-0.249079	-0.268147	Bacteroidetes	[Saprospirae]	[Saprospirales]	Chitinophagaceae	Segetibacter	0
221734	0.0495528	0.0324453	0.458493	-0.297772	-0.111229	-0.263441	-0.255992	Bacteroidetes	[Saprospirae]	[Saprospirales]	Chitinophagaceae	Segetibacter	0
310897	0.00945247	0.0091522	-0.547762	0.00891823	0.347574	0.478126	0.255917	Bacteroidetes	[Saprospirae]	[Saprospirales]	Chitinophagaceae	0	0
1124701	0.00814356	0	-0.197766	-0.186123	0.441156	0.395613	-0.410057	Bacteroidetes	[Saprospirae]	[Saprospirales]	Chitinophagaceae	0	0
725882	0.00714843	0.0111497	-0.0547687	0.481385	-0.460334	-0.311804	0.568021	Bacteroidetes	[Saprospirae]	[Saprospirales]	Chitinophagaceae	0	0
1108340	0.459334	0	0.309689	0.380159	-0.698248	-0.629285	0.541198	Chloroflexi	P2-11E	0	0	0	0
311130	0.0940626	0	0.307327	0.0381041	-0.263884	-0.317007	-0.0363594	Chloroflexi	Chloroflexi	AKIW781	0	0	0
204068	0.0780766	0.000134359	-0.444031	-0.0284012	0.361564	0.443302	0.064035	Chloroflexi	P2-11E	0	0	0	0
769696	0.075296	0.0116923	0.680897	-0.425898	-0.20406	-0.418315	-0.308915	Chloroflexi	Ellin6529	0	0	0	0
212027	0.0648678	0.00691261	-0.0959018	0.696186	-0.53246	-0.35364	0.535876	Chloroflexi	Ellin6529	0	0	0	0
2629538	0.0570479	0.00657099	0.589235	-0.469456	-0.0451405	-0.267959	-0.447055	Chloroflexi	TK10	0	0	0	0
510580	0.0535825	0.0023047	-0.12803	0.646765	-0.376545	-0.231545	0.293209	Chloroflexi	S085	0	0	0	0
217746	0.0374545	0.0175898	-0.331374	0.913092	-0.418439	-0.18343	0.445496	Chloroflexi	Ellin6529	0	0	0	0
112867	0.0348932	0.0155062	-0.590911	0.720098	-0.0609231	0.183718	0.368962	Chloroflexi	Ellin6529	0	0	0	0
1118355	0.0307706	7.70016e-05	-0.00750889	0.618349	-0.38125	-0.286939	0.100454	Chloroflexi	TK17	0	0	0	0
112952	0.0253629	0.0401139	0.418977	0.156282	-0.617438	-0.611502	0.427819	Chloroflexi	Ellin6529	0	0	0	0
571700	0.0248955	0.00949475	0.0682381	0.552136	-0.587658	-0.456303	0.531165	Chloroflexi	S085	0	0	0	0
202229	0.020865	0.0259093	0.267122	0.271082	-0.594169	-0.534268	0.523446	Chloroflexi	Ktedonobacteria	0	0	0	0
284171	0.0174714	0	-0.457396	0.685442	-0.109883	0.0930313	0.264426	Chloroflexi	Ellin6529	0	0	0	0
1542689	0.0151051	0.0218063	0.333649	0.182558	-0.59886	-0.562336	0.519536	Chloroflexi	Anaerolineae	envOPS12	0	0	0
212287	0.010043	9.43218e-06	-0.0837891	0.236664	-0.302898	-0.179559	0.576832	Chloroflexi	P2-11E	0	0	0	0
4350968	0.00963674	0.0025516	0.0971872	0.382152	-0.583135	-0.457017	0.689675	Chloroflexi	TK10	AKYG885	5B-12	0	0
1145388	0.008046	0.0112866	-0.273777	0.71612	-0.29477	-0.11515	0.297301	Chloroflexi	Gitt-GS-136	0	0	0	0
551866	0.138608	0	-0.713883	-0.293557	0.809382	0.879809	-0.111432	Cyanobacteria	ML635J-21	0	0	0	0
4311457	0.0741017	0	-0.856998	-0.0279686	0.732311	0.877388	0.00510989	FBP	0	0	0	0	0
4332979	0.110807	0.0059596	-0.724894	-0.329473	0.84794	0.912646	-0.13358	Firmicutes	Bacilli	Bacillales	Planococcaceae	0	0
898949	0.087729	0.00294371	-0.659779	-0.266438	0.748457	0.813148	-0.110502	Firmicutes	Bacilli	Bacillales	Bacillaceae	Bacillus	0
826250	0.0628106	0	0.0413981	0.0349528	-0.246878	-0.186771	0.461214	Firmicutes	Bacilli	Bacillales	Bacillaceae	Bacillus	0
2841300	0.0621186	5.19733e-05	0.128119	0.0465105	-0.302394	-0.263495	0.404512	Firmicutes	Bacilli	Bacillales	Bacillaceae	Bacillus	0
153544	0.0576437	0.00446392	0.341876	0.120629	-0.63917	-0.589847	0.682411	Firmicutes	Bacilli	Bacillales	Bacillaceae	Bacillus	0
252542	0.0521049	0.0137359	-0.697758	-0.273176	0.792356	0.860043	-0.130326	Firmicutes	Bacilli	Bacillales	Planococcaceae	Sporosarcina	0
251983	0.0468148	0.00176447	0.253446	0.208998	-0.573864	-0.511139	0.585378	Firmicutes	Bacilli	Bacillales	Paenibacillaceae	Paenibacillus	chondroitinus
535097	0.0459916	0.0238522	-0.29804	-0.543932	0.690746	0.627846	-0.327462	Firmicutes	Bacilli	Bacillales	Bacillaceae	Bacillus	0
1135379	0.0421198	1.99688e-05	-0.111873	0.338365	-0.291046	-0.164517	0.468753	Firmicutes	Bacilli	Bacillales	Bacillaceae	Bacillus	muralis
540946	0.0345357	0	0.141077	0.140981	-0.474294	-0.39024	0.663663	Firmicutes	Bacilli	Bacillales	Bacillaceae	Bacillus	0
137635	0.0193947	0	0.138815	0.0796852	-0.342584	-0.297143	0.434864	Firmicutes	Bacilli	Bacillales	Bacillaceae	Bacillus	0
4378332	0.00699954	0.00614743	-0.448644	0.0244379	0.197539	0.331942	0.395334	Firmicutes	Bacilli	Bacillales	Bacillaceae	Bacillus	0
547148	0.269912	0	-0.00359329	0.56494	-0.578823	-0.419	0.637138	Gemmatimonadetes	Gemm-1	0	0	0	0
332041	0.170443	0.00298557	0.363033	0.300433	-0.648549	-0.615281	0.421755	Gemmatimonadetes	Gemm-1	0	0	0	0
221349	0.154804	0.000737213	-0.778777	-0.239155	0.816625	0.910706	-0.0712503	Gemmatimonadetes	Gemmatimonadetes	N1423WL	0	0	0
214676	0.113497	0.00756811	-0.136464	0.631549	-0.446404	-0.274059	0.497783	Gemmatimonadetes	Gemmatimonadetes	N1423WL	0	0	0
4476746	0.0815302	0.0059596	-0.0062896	0.688372	-0.668192	-0.484686	0.69136	Gemmatimonadetes	Gemmatimonadetes	N1423WL	0	0	0
2984011	0.0555155	0.022731	0.474114	0.169224	-0.702322	-0.694011	0.503013	Gemmatimonadetes	Gemm-1	0	0	0	0
349816	0.0525826	0	-0.191729	0.571838	-0.20823	-0.0856384	0.118391	Gemmatimonadetes	Gemmatimonadetes	N1423WL	0	0	0
1546872	0.0511711	0	0.125641	0.216749	-0.199514	-0.202197	-0.0646703	Gemmatimonadetes	Gemm-1	0	0	0	0
113224	0.0496504	0	-0.119235	0.466617	-0.264643	-0.150337	0.248688	Gemmatimonadetes	Gemm-1	0	0	0	0
3468909	0.0194869	0.00360464	-0.30785	0.640495	-0.196923	-0.0299221	0.23265	Gemmatimonadetes	Gemmatimonadetes	N1423WL	0	0	0
4319210	0.015241	0.00364243	-0.595524	0.851216	-0.152427	0.117034	0.42186	Gemmatimonadetes	Gemmatimonadetes	Ellin5290	0	0	0
128235	0.0152171	0.0131035	-0.129701	0.557398	-0.320319	-0.188087	0.281531	Gemmatimonadetes	Gemm-1	0	0	0	0
984895	0.013014	6.46778e-05	-0.128806	0.326283	-0.320041	-0.175861	0.588356	Gemmatimonadetes	Gemmatimonadetes	Gemmatimonadales	Ellin5301	0	0
2984017	0.0107875	0.0014899	0.139784	0.481663	-0.525606	-0.442589	0.333208	Gemmatimonadetes	Gemm-1	0	0	0	0
794280	0.00928289	0.0376299	-0.393884	0.527241	-0.0844684	0.0903518	0.287731	Gemmatimonadetes	Gemm-1	0	0	0	0
4401982	0.623749	0	-0.782643	-0.169516	0.734984	0.853646	0.0388026	Nitrospirae	Nitrospira	Nitrospirales	Nitrospiraceae	0	0
4422420	0.141577	0.00942466	-0.215235	0.854597	-0.462937	-0.262077	0.397077	Nitrospirae	Nitrospira	Nitrospirales	Nitrospiraceae	0	0
2183859	0.0734484	0	-0.0295248	0.256614	-0.374857	-0.253344	0.613453	Nitrospirae	Nitrospira	Nitrospirales	Nitrospiraceae	0	0
1106498	0.0424542	0.00965782	0.718927	-0.317491	-0.384218	-0.56256	-0.0989901	Nitrospirae	Nitrospira	Nitrospirales	Nitrospiraceae	Nitrospira	0
3695905	0.0273832	0.019269	0.48136	0.114261	-0.710992	-0.700129	0.582773	Nitrospirae	Nitrospira	Nitrospirales	0319-6A21	0	0
4303815	0.0111555	0.12906	0.379961	0.177368	-0.45439	-0.48532	0.0875508	Nitrospirae	Nitrospira	Nitrospirales	Nitrospiraceae	Nitrospira	0
314567	0.0821245	0	-0.276724	0.634326	-0.197737	-0.0440208	0.180342	Planctomycetes	Planctomycetia	Gemmatales	Gemmataceae	Gemmata	0
4354531	0.0768639	0.000155274	-0.279565	0.789079	-0.417094	-0.198957	0.504186	Planctomycetes	Planctomycetia	Pirellulales	Pirellulaceae	0	0
4474906	0.0582493	0	0.384465	0.0706728	-0.387682	-0.436617	0.0615613	Planctomycetes	Planctomycetia	Gemmatales	Isosphaeraceae	0	0
268742	0.0481364	0.0280517	0.0402301	0.468876	-0.40565	-0.316635	0.263034	Planctomycetes	Planctomycetia	Gemmatales	Gemmataceae	Gemmata	0
1129787	0.0299256	0.0323738	0.51098	-0.133532	-0.296875	-0.420838	-0.13668	Planctomycetes	Phycisphaerae	WD2101	0	0	0
1023338	0.0271388	0.000859228	0.0117872	0.429133	-0.401846	-0.299246	0.364235	Planctomycetes	Phycisphaerae	WD2101	0	0	0
27191	0.0231432	0	-0.0127469	-0.354437	0.361306	0.268326	-0.365199	Planctomycetes	Planctomycetia	Gemmatales	Isosphaeraceae	0	0
4337833	0.020304	0.00591548	0.563393	-0.34701	-0.129742	-0.320056	-0.356443	Planctomycetes	Planctomycetia	Pirellulales	Pirellulaceae	A17	0
320069	0.02014	0.00807417	-0.650217	0.707705	-0.00358698	0.249486	0.367366	Planctomycetes	Planctomycetia	Pirellulales	Pirellulaceae	0	0
208708	0.0178356	0.0140203	-0.361154	0.645373	-0.159543	0.0187875	0.243669	Planctomycetes	Planctomycetia	Pirellulales	Pirellulaceae	Pirellula	0
279203	0.0172133	1.61695e-05	-0.0824101	0.205544	-0.245622	-0.139888	0.478564	Planctomycetes	Planctomycetia	Gemmatales	Gemmataceae	Gemmata	0
842471	0.0134597	0.00446203	-0.682903	0.181673	0.362506	0.539166	0.260387	Planctomycetes	Planctomycetia	Gemmatales	Isosphaeraceae	0	0
1013500	0.00953858	0.0153953	-0.26174	0.752078	-0.3836	-0.182335	0.437704	Planctomycetes	Planctomycetia	Gemmatales	Gemmataceae	Gemmata	0
555571	0.00838447	0.0418045	-0.45792	0.287343	0.0521316	0.223907	0.410301	Planctomycetes	Phycisphaerae	WD2101	0	0	0
4337567	0.00760664	6.35229e-05	0.438714	-0.128553	-0.432238	-0.480127	0.32591	Planctomycetes	Planctomycetia	Pirellulales	Pirellulaceae	Pirellula	0
550231	0.00672395	0.000134745	0.062696	0.13885	-0.319843	-0.251049	0.454109	Planctomycetes	Phycisphaerae	WD2101	0	0	0
223251	0.00642138	0	-0.460595	-0.353921	0.745089	0.726752	-0.385396	Planctomycetes	Phycisphaerae	WD2101	0	0	0
1059681	0.0060744	0.00893308	0.0284728	0.488144	-0.634054	-0.466401	0.807757	Planctomycetes	Planctomycetia	Gemmatales	Gemmataceae	0	0
4388819	1.15768	0.0123669	0.138639	0.632138	-0.581384	-0.487777	0.267692	Proteobacteria	Alphaproteobacteria	Rhizobiales	Bradyrhizobiaceae	Bradyrhizobium	0
811074	0.96096	0.00128611	0.0100266	0.773043	-0.606135	-0.454686	0.39669	Proteobacteria	Alphaproteobacteria	Rhizobiales	Bradyrhizobiaceae	0	0
4447334	0.723868	0.000105407	0.463907	-0.247545	-0.186172	-0.31908	-0.154634	Proteobacteria	Alphaproteobacteria	Sphingomonadales	Sphingomonadaceae	Kaistobacter	0
870470	0.668812	0.00163333	0.560518	-0.335885	-0.196157	-0.364144	-0.206534	Proteobacteria	Alphaproteobacteria	Rhizobiales	0	0	0
1144357	0.567492	0.0189354	0.199381	0.426789	-0.433475	-0.404107	0.0663506	Proteobacteria	Alphaproteobacteria	Rhizobiales	Bradyrhizobiaceae	Afipia	felis
4364412	0.558856	0.00190627	-0.00456872	0.731498	-0.585116	-0.431771	0.431271	Proteobacteria	Alphaproteobacteria	Rhodospirillales	Rhodospirillaceae	0	0
848909	0.558046	0.00566252	-0.145377	0.904355	-0.607647	-0.393463	0.536687	Proteobacteria	Alphaproteobacteria	Rhizobiales	Hyphomicrobiaceae	Rhodoplanes	0
146397	0.422633	0.0885423	0.356995	0.361148	-0.554443	-0.552417	0.127302	Proteobacteria	Alphaproteobacteria	Rhizobiales	Bradyrhizobiaceae	Bradyrhizobium	0
222350	0.418269	0.00591947	0.381996	0.0893501	-0.395	-0.441455	0.0590484	Proteobacteria	Alphaproteobacteria	Rhizobiales	Hyphomicrobiaceae	Rhodoplanes	0
4344940	0.334183	0	0.200186	0.259129	-0.615706	-0.51829	0.725442	Proteobacteria	Alphaproteobacteria	Rhizobiales	Hyphomicrobiaceae	Rhodoplanes	0
4424338	0.249762	0.00398566	-0.0627649	0.553918	-0.399283	-0.270985	0.340831	Proteobacteria	Alphaproteobacteria	Rhizobiales	Hyphomicrobiaceae	0	0
1111118	0.248717	0.00220567	-0.0180919	0.698966	-0.632059	-0.455635	0.614367	Proteobacteria	Alphaproteobacteria	Ellin329	0	0	0
4393265	0.209574	0.004895	-0.196883	0.675838	-0.284681	-0.140475	0.172623	Proteobacteria	Betaproteobacteria	MND1	0	0	0
4458424	0.203367	0.00478179	0.496164	-0.29638	-0.170267	-0.320116	-0.192147	Proteobacteria	Alphaproteobacteria	Sphingomonadales	Sphingomonadaceae	0	0
261182	0.200104	0.0210772	0.615387	-0.373948	-0.197762	-0.387649	-0.261949	Proteobacteria	Alphaproteobacteria	Rhizobiales	Methylobacteriaceae	Methylobacterium	0
111642	0.193454	0	-0.260178	0.715321	-0.2612	-0.0985415	0.190679	Proteobacteria	Gammaproteobacteria	Xanthomonadales	Sinobacteraceae	0	0
4302302	0.185338	0	0.63907	-0.578025	0.0601434	-0.213368	-0.653944	Proteobacteria	Alphaproteobacteria	Rhizobiales	Beijerinckiaceae	0	0
1638797	0.176557	0	0.199094	0.520136	-0.774233	-0.638717	0.757927	Proteobacteria	Alphaproteobacteria	Rhizobiales	Hyphomicrobiaceae	Rhodoplanes	0
410855	0.16034	0.0246314	0.470751	-0.297738	-0.112839	-0.269995	-0.276801	Proteobacteria	Alphaproteobacteria	Rhizobiales	Beijerinckiaceae	0	0
4402900	0.143317	0.00321448	-0.183035	0.93684	-0.579211	-0.359247	0.500756	Proteobacteria	Alphaproteobacteria	Rhizobiales	Hyphomicrobiaceae	Rhodoplanes	0
316335	0.141641	0.00148251	0.590558	-0.495717	0.00164484	-0.235597	-0.526591	Proteobacteria	Alphaproteobacteria	Rhizobiales	Hyphomicrobiaceae	Rhodoplanes	0
534771	0.138764	0.00336911	-0.192915	0.768684	-0.38545	-0.215172	0.281686	Proteobacteria	Gammaproteobacteria	Xanthomonadales	Sinobacteraceae	0	0
543963	0.132154	0	0.535794	-0.169915	-0.434176	-0.522504	0.190933	Proteobacteria	Gammaproteobacteria	Chromatiales	Chromatiaceae	0	0
4465158	0.125798	0.00443471	0.264713	-0.182961	-0.0150022	-0.118326	-0.250865	Proteobacteria	Alphaproteobacteria	Sphingomonadales	Sphingomonadaceae	Kaistobacter	0
218246	0.124723	0.00587017	0.379415	0.0522643	-0.495819	-0.506273	0.355264	Proteobacteria	Betaproteobacteria	MND1	0	0	0
256291	0.124354	0	0.207692	0.176838	-0.532978	-0.46144	0.622408	Proteobacteria	Alphaproteobacteria	Rhodospirillales	Rhodospirillaceae	0	0
210914	0.11867	0	-0.0386575	0.727421	-0.630157	-0.446712	0.613037	Proteobacteria	Alphaproteobacteria	Rhizobiales	Hyphomicrobiaceae	Rhodoplanes	0
4381458	0.117433	0.00173639	-0.232078	0.754566	-0.300486	-0.139669	0.175793	Proteobacteria	Alphaproteobacteria	Rhodospirillales	Rhodospirillaceae	0	0
208293	0.115901	2.8489e-05	0.260357	0.180962	-0.568987	-0.509425	0.597339	Proteobacteria	Alphaproteobacteria	Rhizobiales	Hyphomicrobiaceae	Rhodoplanes	0
362845	0.112878	0.00564857	0.121208	0.427115	-0.619402	-0.494599	0.668103	Proteobacteria	Alphaproteobacteria	Rhodospirillales	Rhodospirillaceae	0	0
1088618	0.112804	0.000981767	-0.142544	0.731813	-0.340842	-0.205581	0.123056	Proteobacteria	Alphaproteobacteria	Caulobacterales	Caulobacteraceae	Phenylobacterium	0
2375689	0.105795	0.00257789	-0.188447	0.905234	-0.5443	-0.331598	0.47033	Proteobacteria	Alphaproteobacteria	Rhizobiales	Hyphomicrobiaceae	Rhodoplanes	0
2196371	0.104942	0.0213136	0.466688	-0.207963	-0.193886	-0.32765	-0.19472	Proteobacteria	Alphaproteobacteria	Rhizobiales	Methylobacteriaceae	0	0
209579	0.103667	0.0208284	0.169516	0.659875	-0.816414	-0.661481	0.731324	Proteobacteria	Alphaproteobacteria	Rhizobiales	0	0	0
52053	0.0990347	0.000218132	0.234372	0.574276	-0.672857	-0.589023	0.371886	Proteobacteria	Alphaproteobacteria	Rhizobiales	Hyphomicrobiaceae	Rhodoplanes	0
304212	0.0975815	0.00266594	0.448296	-0.177787	-0.208279	-0.330774	-0.1637	Proteobacteria	Alphaproteobacteria	Rhizobiales	0	0	0
447724	0.0973686	0.0206565	0.195038	0.0666779	-0.364987	-0.336621	0.392999	Proteobacteria	Betaproteobacteria	Burkholderiales	Oxalobacteraceae	0	0
4484276	0.0947418	0.00264612	0.544126	0.0390761	-0.686643	-0.707662	0.499032	Proteobacteria	Alphaproteobacteria	Rhizobiales	0	0	0
4421372	0.0945294	0	-0.320784	0.765685	-0.312243	-0.108631	0.367215	Proteobacteria	Betaproteobacteria	Ellin6067	0	0	0
156886	0.0934355	0.0056116	-0.179336	0.628646	-0.274652	-0.138999	0.176522	Proteobacteria	Alphaproteobacteria	Ellin329	0	0	0
3046706	0.0916643	0.00125174	-0.00422126	0.713356	-0.649115	-0.474093	0.608092	Proteobacteria	Alphaproteobacteria	Rhizobiales	Hyphomicrobiaceae	Rhodoplanes	0
3581990	0.0901236	0.00590404	0.115392	0.526676	-0.521025	-0.431044	0.310988	Proteobacteria	Alphaproteobacteria	Rhizobiales	Bradyrhizobiaceae	0	0
131482	0.0893857	0.00656284	0.644701	-0.256775	-0.353645	-0.512113	-0.104377	Proteobacteria	Alphaproteobacteria	Rhizobiales	Bradyrhizobiaceae	0	0
247980	0.0892705	0.00682603	0.34947	0.114789	-0.290388	-0.357796	-0.160159	Proteobacteria	Gammaproteobacteria	Xanthomonadales	Sinobacteraceae	0	0
1136344	0.0860377	0.00380721	-0.171066	0.777198	-0.418584	-0.247711	0.30575	Proteobacteria	Alphaproteobacteria	Rhizobiales	Phyllobacteriaceae	0	0
353051	0.0845573	0.000309457	-0.22641	0.823947	-0.368876	-0.192035	0.235315	Proteobacteria	Alphaproteobacteria	Caulobacterales	Caulobacteraceae	Phenylobacterium	0
215692	0.0845335	0.0174954	0.169118	0.283944	-0.523149	-0.443374	0.533008	Proteobacteria	Alphaproteobacteria	Rhizobiales	Hyphomicrobiaceae	Rhodoplanes	0
148783	0.0837019	0.0293305	0.521978	-0.0674013	-0.286181	-0.422092	-0.272873	Proteobacteria	Alphaproteobacteria	Rhizobiales	Bradyrhizobiaceae	Bradyrhizobium	0
45827	0.0833714	0.00514073	-0.139509	0.713043	-0.425427	-0.262946	0.344613	Proteobacteria	Alphaproteobacteria	Rhizobiales	Bradyrhizobiaceae	Bradyrhizobium	0
4366203	0.0833587	0	0.146337	0.374901	-0.568983	-0.469008	0.566785	Proteobacteria	Alphaproteobacteria	0	0	0	0
1138584	0.0822836	0.00883851	0.0792301	0.705066	-0.670958	-0.525591	0.503891	Proteobacteria	Alphaproteobacteria	Rhizobiales	Phyllobacteriaceae	Mesorhizobium	0
4471636	0.0800712	0	0.546358	-0.32628	-0.269244	-0.407616	-0.0159478	Proteobacteria	Betaproteobacteria	0	0	0	0
205999	0.0770767	0	-0.0848455	0.595475	-0.349017	-0.229487	0.209204	Proteobacteria	Alphaproteobacteria	Rhodospirillales	Rhodospirillaceae	0	0
225930	0.0764064	0	0.00244757	0.321175	-0.272578	-0.202128	0.217943	Proteobacteria	Betaproteobacteria	MND1	0	0	0
151914	0.0759624	0.0319811	-0.0139776	0.663523	-0.388893	-0.291638	0.0712943	Proteobacteria	Alphaproteobacteria	Caulobacterales	Caulobacteraceae	Phenylobacterium	0
4335779	0.0748795	0.00202658	0.596381	-0.203029	-0.453468	-0.560749	0.15976	Proteobacteria	Betaproteobacteria	0	0	0	0
4404811	0.0744659	0.0268887	0.511386	-0.293239	-0.192582	-0.342117	-0.173491	Proteobacteria	Alphaproteobacteria	Rhizobiales	Rhodobiaceae	Afifella	0
222792	0.074198	0.069534	0.476316	0.191976	-0.682307	-0.682725	0.420217	Proteobacteria	Alphaproteobacteria	Rhizobiales	Hyphomicrobiaceae	Rhodoplanes	0
829415	0.0690319	0.011011	0.0131816	0.610774	-0.521577	-0.390358	0.405043	Proteobacteria	Alphaproteobacteria	Rhizobiales	Bradyrhizobiaceae	Bradyrhizobium	0
4418001	0.066846	0.00930806	-0.152218	0.739202	-0.385356	-0.231672	0.239182	Proteobacteria	Alphaproteobacteria	Rhizobiales	Hyphomicrobiaceae	Rhodoplanes	0
4304697	0.0659227	0	-0.160197	-0.140999	0.407049	0.353437	-0.464228	Proteobacteria	Betaproteobacteria	Burkholderiales	Comamonadaceae	Ramlibacter	0
210606	0.0625257	0.0274005	-0.778181	0.143817	0.540156	0.703455	0.0770278	Proteobacteria	Betaproteobacteria	IS-44	0	0	0
252274	0.0615772	0.000900902	0.379026	0.00877913	-0.476158	-0.490505	0.367162	Proteobacteria	Alphaproteobacteria	Rhizobiales	0	0	0
972341	0.0609985	0.0109301	0.602952	-0.350478	-0.162052	-0.359293	-0.353889	Proteobacteria	Betaproteobacteria	Burkholderiales	Oxalobacteraceae	0	0
4308732	0.0607897	0.0598482	0.465999	-0.0510021	-0.344279	-0.437174	-0.0432819	Proteobacteria	Alphaproteobacteria	Sphingomonadales	Sphingomonadaceae	0	0
4313650	0.0588244	0.00873607	-0.129226	0.615366	-0.545209	-0.343023	0.741486	Proteobacteria	Betaproteobacteria	Burkholderiales	Oxalobacteraceae	0	0
631576	0.0584759	0.0417897	0.326647	0.0316098	-0.265146	-0.326125	-0.0634466	Proteobacteria	Alphaproteobacteria	Sphingomonadales	Sphingomonadaceae	0	0
1133433	0.058365	0	-0.146563	0.550604	-0.273869	-0.148888	0.213266	Proteobacteria	Betaproteobacteria	MND1	0	0	0
1109121	0.0576161	0.000894295	0.115509	0.604924	-0.692551	-0.550937	0.616746	Proteobacteria	Alphaproteobacteria	Rhizobiales	Hyphomicrobiaceae	Rhodoplanes	0
209762	0.0575333	0.00189135	-0.181387	0.616477	-0.27671	-0.138817	0.201853	Proteobacteria	Alphaproteobacteria	Caulobacterales	Caulobacteraceae	Phenylobacterium	0
252012	0.0565407	0.00046214	0.553098	-0.354529	-0.129571	-0.314944	-0.326117	Proteobacteria	Gammaproteobacteria	Xanthomonadales	Sinobacteraceae	0	0
4433035	0.0563266	0.0170119	0.531202	-0.168936	-0.391551	-0.491774	0.0967802	Proteobacteria	Alphaproteobacteria	Rhizobiales	Hyphomicrobiaceae	Pedomicrobium	0
1806981	0.0561148	0.00420272	0.0414288	0.707562	-0.524034	-0.40982	0.224668	Proteobacteria	Alphaproteobacteria	Rhizobiales	Bradyrhizobiaceae	0	0
4300153	0.0555193	0.00956818	-0.130257	0.732364	-0.364621	-0.22712	0.154579	Proteobacteria	Alphaproteobacteria	Caulobacterales	Caulobacteraceae	Phenylobacterium	0
366907	0.0542453	1.4437e-05	0.15867	0.229473	-0.537872	-0.445708	0.66214	Proteobacteria	Alphaproteobacteria	Rhodospirillales	Rhodospirillaceae	0	0
4340665	0.0538147	0.000152807	-0.740208	0.405356	0.326108	0.528149	0.163287	Proteobacteria	Betaproteobacteria	Ellin6067	0	0	0
3920029	0.0520594	0.000687794	-0.154759	0.597228	-0.256384	-0.135955	0.125468	Proteobacteria	Alphaproteobacteria	Caulobacterales	Caulobacteraceae	0	0
226718	0.0516748	0.0208458	0.00702563	0.556036	-0.556148	-0.407971	0.573435	Proteobacteria	Betaproteobacteria	Ellin6067	0	0	0
4483373	0.0515727	0	0.225658	0.271965	-0.36126	-0.358813	0.0478569	Proteobacteria	Alphaproteobacteria	Caulobacterales	Caulobacteraceae	0	0
4371078	0.0503017	0.0103549	-0.151498	0.675812	-0.326393	-0.188833	0.181384	Proteobacteria	Alphaproteobacteria	Rhizobiales	Hyphomicrobiaceae	Rhodoplanes	0
165771	0.0502401	0.00042966	-0.228137	0.748908	-0.291888	-0.135326	0.154863	Proteobacteria	Alphaproteobacteria	Caulobacterales	Caulobacteraceae	Arthrospira	0
213177	0.0502075	0.00117049	0.0265715	0.688712	-0.636769	-0.478178	0.549669	Proteobacteria	Alphaproteobacteria	Rhizobiales	Hyphomicrobiaceae	Rhodoplanes	0
4461996	0.0496219	0.0023047	-0.113507	0.798794	-0.5409	-0.357	0.454126	Proteobacteria	Alphaproteobacteria	Rhodospirillales	Rhodospirillaceae	0	0
328033	0.0488284	0.018866	-0.775274	-0.274547	0.833606	0.922496	-0.0715813	Proteobacteria	Alphaproteobacteria	Rhodospirillales	Acetobacteraceae	0	0
4472969	0.0482779	0.0381426	-0.275336	0.407611	-0.222537	-0.0491569	0.540334	Proteobacteria	Deltaproteobacteria	Myxococcales	0	0	0
4425896	0.0482355	0.000727779	-0.190407	0.732039	-0.482987	-0.28007	0.559234	Proteobacteria	Alphaproteobacteria	Caulobacterales	Caulobacteraceae	0	0
4421373	0.0467031	0.00883851	0.09788	0.742179	-0.725331	-0.57256	0.54696	Proteobacteria	Alphaproteobacteria	Rhizobiales	Phyllobacteriaceae	Mesorhizobium	0
4363347	0.0457645	0.00190612	-0.26542	0.875318	-0.413658	-0.207589	0.35214	Proteobacteria	Alphaproteobacteria	Rhizobiales	Hyphomicrobiaceae	Rhodoplanes	0
4319933	0.0445886	0.0384344	0.376135	0.131366	-0.445439	-0.475105	0.135364	Proteobacteria	Alphaproteobacteria	Caulobacterales	Caulobacteraceae	Phenylobacterium	0
1115110	0.0432583	0.00274223	0.621153	-0.472143	-0.0336081	-0.274275	-0.535174	Proteobacteria	Deltaproteobacteria	Myxococcales	0	0	0
308836	0.0427329	0.0110031	-0.469312	0.406955	-0.0693583	0.140651	0.564008	Proteobacteria	Alphaproteobacteria	Rhodospirillales	Rhodospirillaceae	0	0
2215032	0.0425498	0	-0.312532	-0.21008	0.268052	0.331393	0.266978	Proteobacteria	Gammaproteobacteria	Chromatiales	0	0	0
1122863	0.0420426	0.000265126	0.352657	-0.0298078	-0.162925	-0.26551	-0.278255	Proteobacteria	Alphaproteobacteria	Rhizobiales	Hyphomicrobiaceae	Devosia	0
4429884	0.0411301	0.00391886	0.0224493	0.752389	-0.62829	-0.47405	0.45243	Proteobacteria	Alphaproteobacteria	Rhizobiales	Hyphomicrobiaceae	Rhodoplanes	0
941487	0.0410848	0.000496224	0.411632	-0.274127	-0.0575084	-0.2076	-0.322152	Proteobacteria	Betaproteobacteria	Burkholderiales	Oxalobacteraceae	0	0
527397	0.0396366	0.0122369	-0.00827052	0.532513	-0.352418	-0.262544	0.147818	Proteobacteria	Gammaproteobacteria	Xanthomonadales	Sinobacteraceae	0	0
4319592	0.0395686	0.00155922	0.431131	-0.105057	-0.311007	-0.396285	0.0194176	Proteobacteria	Alphaproteobacteria	Sphingomonadales	Sphingomonadaceae	Kaistobacter	0
83531	0.0393435	0.000809746	0.0906206	0.73928	-0.784505	-0.609057	0.707106	Proteobacteria	Alphaproteobacteria	Rhizobiales	Hyphomicrobiaceae	Rhodoplanes	0
1061145	0.0391496	0.00250838	0.625306	-0.481807	-0.0649155	-0.296712	-0.455619	Proteobacteria	Alphaproteobacteria	Rhizobiales	Beijerinckiaceae	0	0
831328	0.039005	0	0.353511	-0.286713	0.0462247	-0.111072	-0.436962	Proteobacteria	Betaproteobacteria	Burkholderiales	Oxalobacteraceae	0	0
4378646	0.0379247	5.0119e-05	0.584968	-0.340889	-0.169522	-0.356824	-0.312716	Proteobacteria	Alphaproteobacteria	Sphingomonadales	Sphingomonadaceae	0	0
2353709	0.034348	0	0.352407	-0.0629575	-0.271989	-0.337137	0.0277559	Proteobacteria	Betaproteobacteria	Burkholderiales	Oxalobacteraceae	Janthinobacterium	0
248618	0.0333235	0.091998	0.359944	0.173621	-0.501618	-0.508029	0.24585	Proteobacteria	Alphaproteobacteria	Rhizobiales	Hyphomicrobiaceae	Rhodoplanes	0
1016118	0.0327695	4.7936e-05	-0.766997	-0.236847	0.789965	0.887356	-0.0341633	Proteobacteria	Deltaproteobacteria	Myxococcales	0	0	0
4410652	0.0317968	0.0230178	0.397923	0.0848753	-0.370703	-0.431938	-0.0251284	Proteobacteria	Alphaproteobacteria	Rhizobiales	Phyllobacteriaceae	0	0
992170	0.0309832	5.77481e-05	-0.179244	-0.142055	0.411437	0.364946	-0.435069	Proteobacteria	Betaproteobacteria	Burkholderiales	Comamonadaceae	0	0
580625	0.0294066	0.00897115	0.368099	-0.133451	-0.102936	-0.226379	-0.314206	Proteobacteria	Alphaproteobacteria	Rhizobiales	Bradyrhizobiaceae	0	0
1123592	0.0291182	0.00836616	-0.198818	0.703358	-0.300215	-0.151564	0.176876	Proteobacteria	Alphaproteobacteria	Rhizobiales	Phyllobacteriaceae	0	0
813885	0.0289609	0.0490242	0.121156	0.473819	-0.542641	-0.445343	0.421907	Proteobacteria	Betaproteobacteria	MND1	0	0	0
1637278	0.0255297	0.00799181	0.298743	0.450111	-0.489202	-0.487244	-0.0309781	Proteobacteria	Alphaproteobacteria	Rhizobiales	Hyphomicrobiaceae	Rhodoplanes	0
4365306	0.0253659	0	0.486401	-0.417548	0.0910324	-0.133092	-0.636051	Proteobacteria	Alphaproteobacteria	Rhizobiales	Bradyrhizobiaceae	0	0
181641	0.0246785	0.0119454	0.445332	-0.270804	-0.0982083	-0.250245	-0.296824	Proteobacteria	Alphaproteobacteria	Rhodospirillales	Rhodospirillaceae	Inquilinus	limosus
585151	0.0246688	0	-0.255224	-0.100255	0.113551	0.195771	0.374853	Proteobacteria	Deltaproteobacteria	Syntrophobacterales	Syntrophobacteraceae	0	0
4437895	0.0244798	0.00768499	0.475638	-0.216484	-0.277039	-0.387239	-0.00218636	Proteobacteria	Alphaproteobacteria	Sphingomonadales	Erythrobacteraceae	0	0
1126427	0.0240922	0.0131768	-0.101196	0.568902	-0.294593	-0.184077	0.147289	Proteobacteria	Alphaproteobacteria	Caulobacterales	Caulobacteraceae	0	0
4378898	0.0237223	0.0024989	0.445142	-0.292648	-0.0900166	-0.243462	-0.286826	Proteobacteria	Alphaproteobacteria	Rhizobiales	0	0	0
159017	0.0230617	0.00044779	-0.166973	0.499815	-0.468226	-0.268073	0.7876	Proteobacteria	Alphaproteobacteria	Caulobacterales	Caulobacteraceae	0	0
3412843	0.0229276	0.00885072	0.027352	0.545394	-0.371265	-0.291829	0.104165	Proteobacteria	Alphaproteobacteria	Rhodospirillales	Rhodospirillaceae	0	0
4320381	0.0223799	0.0287441	0.213495	0.236576	-0.539448	-0.471604	0.546299	Proteobacteria	Gammaproteobacteria	Xanthomonadales	Sinobacteraceae	0	0
4437903	0.0219252	0.0158729	-0.0520866	0.578883	-0.425558	-0.294803	0.348889	Proteobacteria	Gammaproteobacteria	Xanthomonadales	Sinobacteraceae	0	0
32348	0.021842	0	0.0847691	0.24406	-0.431156	-0.341594	0.535514	Proteobacteria	Alphaproteobacteria	Rhodospirillales	Acetobacteraceae	0	0
162920	0.0217234	0.00373639	-0.0362593	0.37775	-0.3798	-0.260191	0.476705	Proteobacteria	Alphaproteobacteria	Rhizobiales	Beijerinckiaceae	0	0
222209	0.0216088	0.00254712	0.485253	-0.292344	-0.090839	-0.261922	-0.365821	Proteobacteria	Alphaproteobacteria	Rhizobiales	Bradyrhizobiaceae	0	0
4456622	0.0213837	0.064717	0.493483	-0.00787232	-0.466705	-0.534284	0.136942	Proteobacteria	Alphaproteobacteria	Sphingomonadales	Sphingomonadaceae	0	0
4402520	0.0213657	1.34745e-05	0.164578	0.173744	-0.502834	-0.421724	0.640958	Proteobacteria	Betaproteobacteria	Burkholderiales	Comamonadaceae	Methylibium	0
1057720	0.0211913	0.000408677	0.394859	-0.130522	-0.177146	-0.288498	-0.194179	Proteobacteria	Alphaproteobacteria	Rhizobiales	Hyphomicrobiaceae	0	0
224759	0.0211883	0.020554	0.0532845	0.622033	-0.66207	-0.503559	0.645834	Proteobacteria	Alphaproteobacteria	Rhizobiales	0	0	0
40511	0.021102	0.0129349	-0.0517487	0.504764	-0.313192	-0.215216	0.178348	Proteobacteria	Alphaproteobacteria	Rhizobiales	0	0	0
4477340	0.0207145	0.0121141	0.0772037	0.424454	-0.385577	-0.317203	0.200163	Proteobacteria	Alphaproteobacteria	Rhizobiales	Hyphomicrobiaceae	0	0
622188	0.0206203	0.032785	-0.090707	0.773059	-0.603516	-0.407995	0.592705	Proteobacteria	Alphaproteobacteria	Caulobacterales	Caulobacteraceae	0	0
4366002	0.0206096	0.0240522	0.36894	-0.0079585	-0.222641	-0.314204	-0.197209	Proteobacteria	Alphaproteobacteria	Rhodospirillales	Rhodospirillaceae	0	0
223912	0.020509	0.00988023	0.78237	-0.615941	-0.0318039	-0.337222	-0.670837	Proteobacteria	Alphaproteobacteria	Sphingomonadales	0	0	0
4416927	0.0202225	0.00298846	0.465118	-0.497356	0.152145	-0.0781074	-0.632833	Proteobacteria	Alphaproteobacteria	Rhizobiales	Bradyrhizobiaceae	Balneimonas	0
339660	0.0198195	0.00893362	0.22147	0.264708	-0.2572	-0.286404	-0.183186	Proteobacteria	Gammaproteobacteria	Xanthomonadales	Sinobacteraceae	0	0
4387051	0.019495	0.000305429	-0.377609	0.705768	-0.159423	0.0229571	0.195607	Proteobacteria	Betaproteobacteria	Ellin6067	0	0	0
212776	0.0194897	0.00182876	0.0810512	0.364712	-0.302954	-0.260005	0.0745499	Proteobacteria	Alphaproteobacteria	Rhizobiales	Hyphomicrobiaceae	Rhodoplanes	0
2326552	0.0188541	0	0.350964	-0.0390554	-0.439807	-0.45091	0.400495	Proteobacteria	Betaproteobacteria	Burkholderiales	Oxalobacteraceae	0	0
4305723	0.0185835	0.0758963	0.44625	0.0419411	-0.422737	-0.486259	0.0598626	Proteobacteria	Alphaproteobacteria	Sphingomonadales	Sphingomonadaceae	Kaistobacter	0
168212	0.0185834	0.000544794	0.25976	0.150551	-0.318494	-0.338658	0.0394481	Proteobacteria	Alphaproteobacteria	Caulobacterales	Caulobacteraceae	0	0
4421371	0.0184492	0	0.190376	0.345067	-0.551686	-0.475382	0.476848	Proteobacteria	Alphaproteobacteria	Sphingomonadales	Sphingomonadaceae	Kaistobacter	0
4319596	0.0183559	0.00172566	0.0639211	0.486806	-0.383008	-0.312902	0.137243	Proteobacteria	Alphaproteobacteria	Rhizobiales	Rhodobiaceae	Afifella	0
100793	0.0182017	0.0183908	0.458323	-0.18651	-0.17007	-0.309019	-0.263653	Proteobacteria	Alphaproteobacteria	Rhizobiales	Bradyrhizobiaceae	Bosea	genosp.
1148345	0.0181609	0.0531995	-0.781159	0.20558	0.39705	0.604988	0.34301	Proteobacteria	Betaproteobacteria	Burkholderiales	Comamonadaceae	Ramlibacter	0
217506	0.0180761	0.025446	0.533655	-0.156997	-0.223265	-0.380065	-0.327071	Proteobacteria	Betaproteobacteria	Burkholderiales	Oxalobacteraceae	0	0
144380	0.0180177	0.0277282	0.433522	0.0369668	-0.292823	-0.392736	-0.218988	Proteobacteria	Betaproteobacteria	Burkholderiales	Oxalobacteraceae	Janthinobacterium	0
1942205	0.0179635	0.000742186	0.714129	-0.472561	-0.0405346	-0.320389	-0.704758	Proteobacteria	Alphaproteobacteria	Rhizobiales	Beijerinckiaceae	0	0
611768	0.0179584	0.0108927	0.578205	0.147701	-0.563225	-0.645508	-0.0102919	Proteobacteria	Alphaproteobacteria	Rhizobiales	Bradyrhizobiaceae	0	0
1140993	0.0177807	0.0169866	0.553	-0.220052	-0.312391	-0.445381	-0.0681328	Proteobacteria	Alphaproteobacteria	Rhizobiales	Hyphomicrobiaceae	Rhodoplanes	0
568617	0.0176987	0.0241273	-0.152008	0.801618	-0.520192	-0.326021	0.478085	Proteobacteria	Alphaproteobacteria	Rhodospirillales	Rhodospirillaceae	0	0
24886	0.0175098	0.0709713	-0.163234	0.496881	-0.30777	-0.161416	0.399817	Proteobacteria	Alphaproteobacteria	Rhizobiales	Beijerinckiaceae	0	0
1125483	0.0163733	0.0526033	0.406949	0.350325	-0.781363	-0.727086	0.584804	Proteobacteria	Alphaproteobacteria	Rhizobiales	Hyphomicrobiaceae	Rhodoplanes	0
278697	0.0160337	0.000280435	0.170696	0.452365	-0.387987	-0.362026	-0.0191849	Proteobacteria	Deltaproteobacteria	Myxococcales	0	0	0
1080380	0.0153241	0.0232089	-0.216851	0.668437	-0.287639	-0.133164	0.229711	Proteobacteria	Deltaproteobacteria	Spirobacillales	0	0	0
1542688	0.0148476	0.0183724	-0.866889	0.444473	0.327723	0.583631	0.361489	Proteobacteria	Alphaproteobacteria	Rhizobiales	0	0	0
4382894	0.0148215	0.01111	0.543497	-0.133425	-0.335064	-0.46109	-0.110688	Proteobacteria	Betaproteobacteria	Burkholderiales	Oxalobacteraceae	0	0
4353325	0.0146653	0.0206876	0.475025	-0.37968	0.0144782	-0.181663	-0.480576	Proteobacteria	Alphaproteobacteria	Sphingomonadales	Sphingomonadaceae	0	0
4371349	0.0142679	0.00319698	0.413787	-0.366629	0.055945	-0.1271	-0.474344	Proteobacteria	Alphaproteobacteria	Rhizobiales	Beijerinckiaceae	0	0
101542	0.013907	0.0559239	0.613882	-0.0808672	-0.466921	-0.584198	-0.00665659	Proteobacteria	Alphaproteobacteria	Rhizobiales	Hyphomicrobiaceae	Rhodoplanes	0
4312802	0.0134969	0.00837559	0.00747763	0.685906	-0.512346	-0.385634	0.29385	Proteobacteria	Alphaproteobacteria	Rhizobiales	Hyphomicrobiaceae	Devosia	0
834418	0.0133794	0.00242288	0.467609	-0.347436	-0.0312688	-0.210931	-0.399296	Proteobacteria	Gammaproteobacteria	Xanthomonadales	Sinobacteraceae	0	0
3383614	0.0132579	0	0.448378	0.16954	-0.621435	-0.628022	0.360597	Proteobacteria	Alphaproteobacteria	Rhizobiales	Hyphomicrobiaceae	0	0
319672	0.0131395	0.00748812	-0.778882	-0.0718692	0.706697	0.827645	-0.0316945	Proteobacteria	Alphaproteobacteria	Rhodospirillales	Acetobacteraceae	0	0
1140807	0.0131319	0.044475	0.550686	-0.36308	-0.0532775	-0.261977	-0.492508	Proteobacteria	Alphaproteobacteria	Sphingomonadales	Erythrobacteraceae	0	0
720217	0.0124596	0.00344387	-0.217037	0.731212	-0.356022	-0.182559	0.309815	Proteobacteria	Deltaproteobacteria	Myxococcales	Haliangiaceae	0	0
4480701	0.0122781	0.014743	0.493935	-0.0656333	-0.401524	-0.487436	0.0572626	Proteobacteria	Alphaproteobacteria	Rhizobiales	0	0	0
99616	0.012267	0.0160228	-0.13628	0.628196	-0.459389	-0.282714	0.532993	Proteobacteria	Alphaproteobacteria	Rhizobiales	Methylocystaceae	0	0
3625859	0.0121389	0.0189557	-0.0186199	0.45692	-0.504342	-0.356276	0.633534	Proteobacteria	Alphaproteobacteria	Sphingomonadales	Sphingomonadaceae	Sphingomonas	0
800722	0.0121061	0	0.568909	-0.298195	-0.317145	-0.451476	0.0158726	Proteobacteria	Alphaproteobacteria	Sphingomonadales	Sphingomonadaceae	0	0
1137157	0.0120783	0.00156659	0.515036	-0.470854	0.03901	-0.178064	-0.497658	Proteobacteria	Alphaproteobacteria	Rhizobiales	Bradyrhizobiaceae	Balneimonas	0
3264601	0.0117372	0.00934113	-0.00365466	0.608135	-0.506342	-0.372436	0.405908	Proteobacteria	Alphaproteobacteria	Rhizobiales	Bradyrhizobiaceae	Bosea	genosp.
113365	0.0108596	0.0194258	0.499993	-0.214581	-0.140944	-0.306459	-0.379515	Proteobacteria	Deltaproteobacteria	Myxococcales	Haliangiaceae	0	0
4420556	0.0108535	0.0059596	0.566649	-0.528457	0.0879855	-0.164967	-0.641497	Proteobacteria	Alphaproteobacteria	Rhizobiales	Beijerinckiaceae	0	0
237073	0.0107246	0.00142197	0.408897	0.0308104	-0.254286	-0.355443	-0.253567	Proteobacteria	Betaproteobacteria	Burkholderiales	Comamonadaceae	0	0
4431704	0.0104501	0.00736081	0.407762	-0.41886	0.0577608	-0.120378	-0.396692	Proteobacteria	Alphaproteobacteria	Sphingomonadales	Sphingomonadaceae	0	0
1130189	0.00997367	0	0.197614	0.0357975	-0.352607	-0.327762	0.399509	Proteobacteria	Alphaproteobacteria	Rhodospirillales	Rhodospirillaceae	0	0
114209	0.00986397	0	0.0163711	0.141359	-0.29732	-0.21534	0.48986	Proteobacteria	Betaproteobacteria	Ellin6067	0	0	0
143210	0.00948761	0	0.259576	-0.0654118	0.0232087	-0.0966024	-0.489351	Proteobacteria	Betaproteobacteria	Burkholderiales	Comamonadaceae	0	0
4332974	0.00946677	0.0118528	0.628742	-0.723186	0.2274	-0.0881977	-0.839424	Proteobacteria	Betaproteobacteria	0	0	0	0
113261	0.00935345	0.0287635	-0.129587	0.582469	-0.456867	-0.281538	0.574705	Proteobacteria	Deltaproteobacteria	Myxococcales	0	0	0
93452	0.00918704	0.00487267	0.566892	-0.255286	-0.186488	-0.364806	-0.350349	Proteobacteria	Alphaproteobacteria	Ellin329	0	0	0
4318690	0.00912975	0	0.375797	-0.390416	0.0951689	-0.0824352	-0.460133	Proteobacteria	Betaproteobacteria	Rhodocyclales	Rhodocyclaceae	0	0
137385	0.00909771	0	0.296619	-0.197102	0.0312225	-0.100634	-0.406701	Proteobacteria	Betaproteobacteria	Rhodocyclales	Rhodocyclaceae	Azoarcus	0
218239	0.00888358	0.00438212	0.34979	-0.140259	-0.04574	-0.17929	-0.405278	Proteobacteria	Betaproteobacteria	0	0	0	0
556657	0.00843558	4.90858e-05	0.0974121	0.17443	-0.374757	-0.305465	0.468261	Proteobacteria	Betaproteobacteria	Burkholderiales	Comamonadaceae	0	0
539878	0.0078004	0.00952135	0.104362	0.511924	-0.566098	-0.455716	0.460805	Proteobacteria	Alphaproteobacteria	Rhizobiales	Phyllobacteriaceae	Mesorhizobium	0
4362556	0.00768326	5.77481e-06	0.33062	-0.372872	0.124089	-0.0437349	-0.462127	Proteobacteria	Alphaproteobacteria	Rhizobiales	Bradyrhizobiaceae	Balneimonas	0
4385959	0.00693246	0.0271667	0.25515	0.257916	-0.348319	-0.362486	-0.0235577	Proteobacteria	Deltaproteobacteria	Myxococcales	0	0	0
539907	0.00634549	0.00236394	-0.0179574	0.671011	-0.418727	-0.310378	0.140702	Proteobacteria	Deltaproteobacteria	Syntrophobacterales	Syntrophobacteraceae	0	0
562008	0.00619678	0.00669646	0.032119	0.581812	-0.474263	-0.365349	0.292477	Proteobacteria	Gammaproteobacteria	Xanthomonadales	Sinobacteraceae	Steroidobacter	0
153467	0.00617796	0.0585372	0.161345	0.541599	-0.506312	-0.442424	0.1635	Proteobacteria	Alphaproteobacteria	Ellin329	0	0	0
366851	0.00610646	0.0174619	-0.283817	0.464287	-0.123535	0.0183151	0.244471	Proteobacteria	Gammaproteobacteria	Xanthomonadales	Sinobacteraceae	0	0
4319263	0.00579114	0.00298557	0.394807	-0.406805	0.12673	-0.0687553	-0.551949	Proteobacteria	Alphaproteobacteria	Rhizobiales	Bradyrhizobiaceae	Balneimonas	0
591683	0.00544477	0.00590209	0.481706	-0.270141	-0.141711	-0.29583	-0.2666	Proteobacteria	Alphaproteobacteria	Rhizobiales	Hyphomicrobiaceae	Pedomicrobium	0
162188	0.00519771	0.0272726	-0.361826	0.327067	-0.0479554	0.111441	0.403802	Proteobacteria	Alphaproteobacteria	Rhizobiales	Beijerinckiaceae	0	0
1105521	0.00507753	0	0.198306	-0.0305077	-0.294717	-0.285477	0.348239	Proteobacteria	Alphaproteobacteria	Rhodospirillales	Rhodospirillaceae	0	0
576136	0.00494161	0.0591564	0.592456	-0.229424	-0.263557	-0.429554	-0.251763	Proteobacteria	Alphaproteobacteria	Ellin329	0	0	0
3166208	0.00455312	0.0360038	-0.610629	0.518106	0.0798023	0.298249	0.34192	Proteobacteria	Deltaproteobacteria	Myxococcales	0	0	0
263857	0.00432913	0.00301496	-0.142829	0.431594	-0.331421	-0.182946	0.502836	Proteobacteria	Alphaproteobacteria	Rhodospirillales	Acetobacteraceae	Rhodovastum	atsumiense
369734	0.00428606	0.0891225	-0.507912	0.553809	-0.0641718	0.15346	0.432586	Proteobacteria	Alphaproteobacteria	Rhodospirillales	Rhodospirillaceae	0	0
4101333	0.0036682	0.0171912	0.257742	0.261183	-0.559985	-0.506507	0.473683	Proteobacteria	Alphaproteobacteria	Rhizobiales	Hyphomicrobiaceae	Rhodoplanes	0
4483034	0.00301998	0.0593828	-0.378794	0.46974	-0.131256	0.0551758	0.446405	Proteobacteria	Betaproteobacteria	Burkholderiales	0	0	0
111978	0.0330154	0.000709629	0.541416	-0.282036	-0.245194	-0.39158	-0.122818	TM7	TM7-1	0	0	0	0
2606068	0.0108641	5.77481e-06	0.0269572	0.119009	-0.324522	-0.237196	0.563641	TM7	TM7-1	0	0	0	0
56514	0.00628164	0.0437475	0.266118	0.377666	-0.636601	-0.568161	0.48443	TM7	SC3	0	0	0	0
236255	0.0733301	0.000150145	0.128391	0.18466	-0.497009	-0.402245	0.685079	Verrucomicrobia	[Spartobacteria]	[Chthoniobacterales]	[Chthoniobacteraceae]	DA101	0
544067	0.068399	0	-0.22129	-0.411022	0.555078	0.495005	-0.334621	Verrucomicrobia	[Spartobacteria]	[Chthoniobacterales]	[Chthoniobacteraceae]	DA101	0
214730	0.0195674	0.027097	0.218486	0.17292	-0.413423	-0.385448	0.319708	Verrucomicrobia	[Spartobacteria]	[Chthoniobacterales]	[Chthoniobacteraceae]	DA101	0
569190	0.0106409	0	0.43281	0.00158053	-0.45441	-0.499444	0.216704	Verrucomicrobia	[Pedosphaerae]	[Pedosphaerales]	0	0	0
136998	0.00975012	0.009664	0.0161313	-0.529355	0.433115	0.313268	-0.361053	Verrucomicrobia	Opitutae	Opitutales	Opitutaceae	Opitutus	0
1140056	0.00674839	0.000364585	-0.0422632	0.304297	-0.343423	-0.229037	0.499956	Verrucomicrobia	Opitutae	Opitutales	Opitutaceae	Opitutus	0
4424841	0.184736	0.0333693	0.0666105	0.418253	-0.565987	-0.433764	0.661715	WPS-2	0	0	0	0	0
4477112	0.0358978	0.00493468	-0.38686	0.787582	-0.24977	-0.0382251	0.321029	WS2	SHA-109	0	0	0	0
